# Supplementary material for: Protein Network Signatures Associated with Exogenous Biofuels Treatments in Cyanobacterium Synechocystis sp. PCC 6803
Source: Front Bioeng Biotechnol. 2014 Nov 3;2:48. doi: 10.3389/fbioe.2014.00048 (PMC4217553; doi:10.3389/fbioe.2014.00048)
Supplement: Supplementary file 1 [file Table_1.XLSX]

## Sheet: Additional file 1
Additional File 1: Functional classification and network topological analysis of proteins identified.
Gene ID	Discription	Hub	Bottleneck	COG category	KEGG pathway
slr0665	bifunctional aconitate hydratase 2/2-methylisocitrate dehydratase	*	*	C	ko00020 ko00630 ko00640 ko00720
slr1289	isocitrate dehydrogenase	*	*	C	ko00020 ko00480 ko00720 ko04146
slr0721	malic enzyme	*		C	ko00620 ko02020
sll0401	citrate synthase	*		C	ko00020 ko00630
slr0261	NAD(P)H-quinone oxidoreductase subunit H	*	*	C	ko00190
sll1326	ATP synthase F0F1 subunit alpha	*	*	C	ko00190 ko00195
slr1719	DrgA gene product	*	*	C
slr1329	ATP synthase F0F1 subunit beta	*	*	C	ko00190 ko00195
slr1280	NADH dehydrogenase subunit B	*		C	ko00190
slr1281	NADH dehydrogenase subunit J	*	*	C	ko00190
sll1226	hydrogenase large subunit	*		C
sll1031	carbon dioxide concentrating mechanism protein CcmM	*	*	C
sll1223	bidirectional hydrogenase complex protein HoxU			C	ko00190
sll1324	ATP synthase F0F1 subunit B		*	C	ko00190 ko00195
sll0519	NADH dehydrogenase subunit H			C	ko00190
sll1625	succinate dehydrogenase iron-sulfur subunit			C	ko00020 ko00190 ko00623 ko00650 ko00720
slr1233	succinate dehydrogenase flavoprotein subunit			C	ko00020 ko00190 ko00623 ko00650 ko00720 ko05134
sll1325	ATP synthase F0F1 subunit delta			C	ko00190 ko00195
sll0920	phosphoenolpyruvate carboxylase			C	ko00620 ko00680 ko00710 ko00720
sll0520	NADH dehydrogenase subunit I			C	ko00190
slr1096	dihydrolipoamide dehydrogenase			C	ko00010 ko00020 ko00260 ko00280 ko00620
slr1379	cytochrome oxidase d subunit I			C	ko00190 ko02020
sll1091	43 kD bacteriochlorophyll synthase subunit		*	C	ko00860 ko00900
slr1934	pyruvate dehydrogenase E1 component subunit alpha		*	C	ko00010 ko00020 ko00620 ko00650
sll1841	branched-chain alpha-keto acid dehydrogenase E2		*	C	ko00010 ko00020 ko00620
sll1221	hydrogenase subunit			C	ko00190
slr1743	NADH dehydrogenase			C	ko00190
sll1316	cytochrome B6-f complex iron-sulfur subunit			C	ko00195
sll1721	Pyruvate dehydrogenase E1 component subunit beta			C	ko00010 ko00020 ko00620 ko00650
ssl0563	photosystem I subunit VII			C	ko00195
slr1622	inorganic pyrophosphatase			C	ko00190
sll0813	cytochrome C oxidase subunit II			C	ko00190 ko00910
sll1663	hypothetical protein			C
slr1828	ferredoxin			C	ko00195
sll0521	NADH dehydrogenase subunit J			C	ko00190
ssl0020	ferredoxin			C	ko00195
sll1561	delta-1-pyrroline-5-carboxylate dehydrogenase			C	ko00250 ko00330
sll1327	ATP synthase F0F1 subunit gamma			C	ko00190 ko00195
sll0550	flavoprotein			C
sll0662	ferredoxin			C
slr0342	cytochrome B6			C	ko00195
slr0806	hypothetical protein			C
slr0012	ribulose bisphosphate carboxylase small subunit			C	ko00630 ko00710
slr1239	NAD(P) transhydrogenase subunit alpha			C	ko00760
sll0199	plastocyanin			C	ko00195
sll1323	ATP synthase F0F1 subunit B'			C	ko00190 ko00195
slr1330	ATP synthase F0F1 subunit epsilon			C	ko00190 ko00195
sll0554	ferredoxin-thioredoxin reductase, catalytic chain			C
slr1755	NAD(P)H-dependent glycerol-3-phosphate dehydrogenase			C	ko00564
sll1322	ATP synthase F0F1 subunit A			C	ko00190 ko00195
ssl3044	hydrogenase subunit			C
slr0018	fumarate hydratase			C	ko00020 ko00720 ko05200 ko05211
sll1484	NADH dehydrogenase			C	ko00190
slr1434	pyridine nucleotide transhydrogenase subunit beta			C	ko00760
slr2033	rubredoxin			C
slr0148	ferredoxin			C
slr0331	NAD(P)H-quinone oxidoreductase subunit 4			C	ko00190
sll1242	hypothetical protein			C
sll1521	hypothetical protein			C
sll0223	NAD(P)H-quinone oxidoreductase subunit 2			C	ko00190
sll0891	2-ketoacid dehydrogenase malate dehydrogenase lactate dehydrogenase			C	ko00020 ko00620 ko00630 ko00680 ko00710 ko00720
slr0370	succinate-semialdehyde dehydrogenase			C	ko00250 ko00350 ko00650
sll1796	cytochrome C553			C	ko00195
slr1517	3-isopropylmalate dehydrogenase			CE	ko00290
slr0844	NAD(P)H-quinone oxidoreductase subunit F			CP	ko00190
sll1665	hypothetical protein	*	*	D
sll1633	cell division protein FtsZ	*	*	D	ko04112
slr1301	hypothetical protein	*	*	D
sll0289	septum site-determining protein MinD	*		D
slr0929	hypothetical protein	*		D
slr0848	hypothetical protein	*	*	D
sll1757	hypothetical protein			D
slr0191	amidase			D
sll0162	hypothetical protein			D
sll5066	hypothetical protein			D
slr0067	ATPase			D
slr0585	argininosuccinate synthase	*	*	E	ko00250 ko00330
sll1502	glutamate synthase	*	*	E	ko00630 ko00910
slr1756	glutamate--ammonia ligase	*	*	E	ko00250 ko00330 ko00630 ko00910 ko02020 ko04724 ko04727
slr0447	negative aliphatic amidase regulator	*	*	E	ko02010
sll0080	N-acetyl-gamma-glutamyl-phosphate reductase	*	*	E	ko00330
ssl0707	nitrogen regulatory protein P-II	*	*	E	ko02020
slr1898	acetylglutamate kinase	*		E	ko00330
sll1750	urease subunit alpha	*		E	ko00230 ko00330 ko00791 ko05120
sll2001	leucyl aminopeptidase	*	*	E	ko00480
slr0662	arginine decarboxylase	*		E	ko00330
slr0659	oligopeptidase A	*	*	E
sll1049	hypothetical protein	*		E
sll1641	glutamate decarboxylase	*		E	ko00250 ko00410 ko00430 ko00650 ko04727 ko04940
slr1133	argininosuccinate lyase	*		E	ko00250 ko00330
sll0374	high-affinity branched-chain amino acid transport ATP-binding protein	*		E	ko02010
slr0559	neutral amino acids ABC transporter substrate-binding protein	*		E	ko02010
slr0049	hypothetical protein	*	*	E	ko00300 ko00310
slr1735	ABC transporter	*		E
sll1470	isopropylmalate isomerase large subunit	*		E	ko00290 ko00660
sll1559	hydrogenase	*		E
sll1499	ferredoxin-dependent glutamate synthase		*	E	ko00630 ko00910
sll0480	L,L-diaminopimelate aminotransferase		*	E	ko00300
slr1848	histidinol dehydrogenase			E	ko00340
sll0461	gamma-glutamyl phosphate reductase			E	ko00330
sll1883	bifunctional ornithine acetyltransferase/N-acetylglutamate synthase			E	ko00330
sll0402	aspartate aminotransferase			E	ko00250 ko00270 ko00330 ko00350 ko00360 ko00400 ko00401 ko00950 ko00960
slr0661	pyrroline-5-carboxylate reductase			E	ko00330
slr1022	acetylornithine aminotransferase			E	ko00330
sll0585	hypothetical protein			E	ko00250 ko00460 ko00910
slr0543	tryptophan synthase subunit beta			E	ko00260 ko00400
slr0966	tryptophan synthase subunit alpha			E	ko00260 ko00400
sll1931	serine hydroxymethyltransferase		*	E	ko00260 ko00460 ko00630 ko00670 ko00680
slr0212	5-methyltetrahydrofolate--homocysteine methyltransferase			E	ko00270 ko00450 ko00670
sll1747	chorismate synthase			E	ko00400
slr1256	urease subunit gamma			E	ko00230 ko00330 ko00791
slr1842	cysteine synthase			E	ko00270 ko00920
sll0065	acetolactate synthase 3 regulatory subunit			E	ko00290 ko00650 ko00660 ko00770
slr0879	glycine decarboxylase complex H-protein			E	ko00630
sll0136	aminopeptidase			E
sll0422	asparaginase		*	E	ko00250 ko00460 ko00910
sll0420	urease subunit beta			E	ko00230 ko00330 ko00791
sll1058	dihydrodipicolinate reductase			E	ko00300
slr0444	3-phosphoshikimate 1-carboxyvinyltransferase			E	ko00400
slr0657	aspartate kinase			E	ko00260 ko00270 ko00300
slr0549	aspartate beta-semialdehyde dehydrogenese			E	ko00260 ko00270 ko00300
sll0873	carboxynorspermidine decarboxylase			E	ko00330
sll0455	homoserine dehydrogenase			E	ko00260 ko00270 ko00300
slr1665	diaminopimelate epimerase			E	ko00300
sll0006	aspartate aminotransferase			E	ko00300
sll1172	threonine synthase			E	ko00260 ko00750
sll0902	ornithine carbamoyltransferase			E	ko00330
sll0504	diaminopimelate decarboxylase			E	ko00300
slr2130	3-dehydroquinate synthase			E	ko00400
sll1270	glutamine ABC transporter			E
sll0373	gamma-glutamyl phosphate reductase			E	ko00330
sll0934	3-deoxy-7-phosphoheptulonate synthase			E	ko00400
sll1958	histidinol phosphate aminotransferase			E	ko00340 ko00350 ko00360 ko00400 ko00401 ko00960
slr0546	indole-3-glycerol phosphate synthase			E	ko00400
slr0652	1-(5-phosphoribosyl)-5-[(5-phosphoribosylamino)methylideneamino] imidazole-4-carboxamide isomerase			E	ko00340
slr0036	aspartate aminotransferase			E
sll0900	ATP phosphoribosyltransferase			E	ko00340
sll1699	ABC transporter substrate-binding protein			E
sll1444	isopropylmalate isomerase small subunit			E	ko00290 ko00660
slr0186	2-isopropylmalate synthase			E	ko00290 ko00620
sll1343	aminopeptidase			E	ko00480
slr1867	anthranilate phosphoribosyltransferase			E	ko00400
sll0228	arginase			E	ko00330
slr1312	arginine decarboxylase			E	ko00330
slr1559	shikimate 5-dehydrogenase			E	ko00400
slr0355	hypothetical protein			E
slr0710	glutamate dehydrogenase			E	ko00250 ko00330 ko00910
slr1560	ATP phosphoribosyltransferase			E	ko00340
sll0370	carbamoyl phosphate synthase large subunit	*	*	EF	ko00240 ko00250
sll1498	carbamoyl phosphate synthase small subunit			EF	ko00240 ko00250
slr0452	dihydroxy-acid dehydratase	*	*	EG	ko00290 ko00770
sll1363	ketol-acid reductoisomerase		*	EH	ko00290 ko00770
slr0738	anthranilate synthase component I			EH	ko00400
slr0032	branched-chain amino acid aminotransferase			EH	ko00280 ko00290 ko00770
sll1981	acetolactate synthase			EH	ko00290 ko00650 ko00660 ko00770
slr2088	acetolactate synthase 3 catalytic subunit			EH	ko00290 ko00650 ko00660 ko00770
slr1791	phosphoadenosine phosphosulfate reductase			EH	ko00920
slr0550	dihydrodipicolinate synthase			EM	ko00300
sll1027	NADH-glutamate synthase small subunit	*	*	ER	ko00250 ko00910
sll1762	hypothetical protein	*	*	ET
sll0224	hypothetical protein	*		ET
sll0064	hypothetical protein			ET
slr0185	orotate phosphoribosyltransferase	*	*	F	ko00240
sll1815	adenylate kinase	*	*	F	ko00230
sll1823	adenylosuccinate synthetase	*	*	F	ko00230 ko00250
slr0213	GMP synthase	*	*	F	ko00230 ko00983
slr1226	phosphoribosylaminoimidazolesuccinocarboxamide synthase		*	F	ko00230
slr0520	phosphoribosyl formylglycinamidine synthase			F	ko00230
sll1443	CTP synthetase		*	F	ko00240
slr0838	phosphoribosylaminoimidazole synthetase			F	ko00230
slr1159	phosphoribosylamine--glycine ligase			F	ko00230
slr0597	bifunctional phosphoribosylaminoimidazolecarboxamide formyltransferase/IMP cyclohydrolase			F	ko00230 ko00670
slr1722	inosine 5-monophosphate dehydrogenase			F	ko00230 ko00983
sll1525	phosphoribulokinase			F	ko00710
sll1430	adenine phosphoribosyltransferase			F	ko00230
sll0421	adenylosuccinate lyase			F	ko00230 ko00250
sll1852	nucleoside diphosphate kinase			F	ko00230 ko00240
sll1056	phosphoribosylformylglycinamidine synthase II			F	ko00230
sll0144	uridylate kinase			F	ko00240
sll1035	uracil phosphoribosyltransferase			F	ko00240
sll1059	adenylate kinase			F	ko00230
sll0368	bifunctional pyrimidine regulatory protein PyrR/uracil phosphoribosyltransferase			F	ko00240
slr0591	hypothetical protein			F	ko00230 ko00240
sll0757	amidophosphoribosyltransferase			F	ko00230 ko00250
sll0469	ribose-phosphate pyrophosphokinase			FE	ko00030 ko00230
slr1234	protein kinase C inhibitor			FGR
slr1161	hypothetical protein			FJ
sll0051	hypothetical protein			FJ
slr1843	glucose-6-phosphate 1-dehydrogenase	*	*	G	ko00030 ko00480
slr1734	OxPPCycle gene	*	*	G
sll0329	6-phosphogluconate dehydrogenase	*	*	G	ko00030 ko00480
slr1349	glucose-6-phosphate isomerase	*	*	G	ko00010 ko00030 ko00500 ko00520
slr1793	transaldolase/EF-hand domain-containing protein	*	*	G	ko00030
slr0884	glyceraldehyde-3-phosphate dehydrogenase	*	*	G	ko00010 ko05010
slr0453	phosphoketolase	*	*	G
slr0752	phosphopyruvate hydratase	*	*	G	ko00010 ko00680 ko03018
slr2094	fructose 1,6-bisphosphatase II	*	*	G	ko00010 ko00030 ko00051 ko00680 ko00710
sll1306	hypothetical protein	*	*	G
slr1857	glycogen operon protein GlgX	*	*	G	ko00500
sll0158	glycogen branching protein	*	*	G	ko00500
slr1855	hypothetical protein	*	*	G
slr1367	glycogen phosphorylase	*	*	G	ko00500 ko04910
sll1393	glycogen synthase	*		G	ko00500
slr0009	ribulose bisophosphate carboxylase	*	*	G	ko00630 ko00710
sll0726	phosphoglucomutase		*	G	ko00010 ko00030 ko00052 ko00230 ko00500 ko00520 ko00521
sll0529	hypothetical protein		*	G
sll1479	6-phosphogluconolactonase			G	ko00030
sll1275	pyruvate kinase			G	ko00010 ko00230 ko00620 ko00710 ko04930 ko05203
sll0745	6-phosphofructokinase			G	ko00010 ko00030 ko00051 ko00052 ko00680
slr1176	glucose-1-phosphate adenylyltransferase		*	G	ko00500 ko00520
sll1304	hypothetical protein			G
sll1676	4-alpha-glucanotransferase			G	ko00500
sll0945	glycogen synthase			G	ko00500
sll1314	C4-dicarboxylase binding protein			G
slr0783	triosephosphate isomerase			G	ko00010 ko00051 ko00562 ko00710
slr0194	ribose-5-phosphate isomerase A		*	G	ko00030 ko00710
sll1070	transketolase		*	G	ko00030 ko00710 ko01051
sll1356	glycogen phosphorylase			G	ko00500 ko04910
sll1342	glyceraldehyde-3-phosphate dehydrogenase			G	ko00010 ko00710
slr0394	phosphoglycerate kinase			G	ko00010 ko00710
slr0943	fructose-1,6-bisphosphate aldolase			G	ko00010 ko00030 ko00051 ko00680 ko00710
sll0018	fructose-1,6-bisphosphate aldolase			G	ko00010 ko00030 ko00051 ko00680 ko00710
sll0807	ribulose-phosphate 3-epimerase			G	ko00030 ko00040 ko00710
slr1124	phosphoglycerate mutase			G	ko00010 ko00260 ko00680
slr0537	hypothetical protein			G
sll0395	hypothetical protein			G
sll1194	photosystem II complex extrinsic protein U			G	ko00195
slr0237	glycogen operon protein GlgX			G	ko00500
slr1334	hypothetical protein			G
slr2032	hypothetical protein			G
sll1775	hypothetical protein			G
slr1945	phosphoglyceromutase			G	ko00010 ko00260 ko00680
sll1785	hypothetical protein	*	*	GR
sll1358	hypothetical protein			GR	ko00630
sll1784	hypothetical protein			GR
sll0017	glutamate-1-semialdehyde aminotransferase		*	H	ko00860
sll1536	hypothetical protein		*	H	ko04122
slr0839	ferrochelatase		*	H	ko00860
sll1693	hypothetical protein			H
sll1994	delta-aminolevulinic acid dehydratase			H	ko00860
slr0525	Mg-protoporphyrin IX methyl transferase			H	ko00860
slr1887	porphobilinogen deaminase			H	ko00860
sll0927	S-adenosylmethionine synthetase			H	ko00270
sll1234	S-adenosyl-L-homocysteine hydrolase		*	H	ko00270
sll0753	methylenetetrahydrofolate dehydrogenase /methenyltetrahydrofolate cyclohydrolase			H	ko00670 ko00720
slr0426	GTP cyclohydrolase I		*	H	ko00790
sll1185	coproporphyrinogen III oxidase			H	ko00860
slr1626	hypothetical protein			H	ko00790
slr0536	uroporphyrinogen decarboxylase			H	ko00860
sll1456	hypothetical protein			H
ssl2296	pterin-4-alpha-carbinolamine dehydratase			H
slr1055	magnesium chelatase subunit H			H	ko00860
slr1030	Mg chelatase subunit ChlI		*	H	ko00860
sll0936	hypothetical protein			H	ko00130
slr0118	thiamine biosynthesis protein ThiC			H	ko00730
sll1530	hypothetical protein			H
slr1808	glutamyl-tRNA reductase			H	ko00860
slr0056	bacteriochlorophyll/chlorophyll a synthase			H	ko00860
slr1779	pyridoxine 5'-phosphate synthase			H	ko00750
sll1440	pyridoxamine 5'-phosphate oxidase			H	ko00750
sll0250	bifunctional phosphopantothenoylcysteine decarboxylase/phosphopantothenate synthase			H	ko00770
slr0651	hypothetical protein			H
slr0821	hypothetical protein			H
slr0633	ThiG protein			H	ko00730
sll1127	naphthoate synthase			H	ko00130
sll1908	D-3-phosphoglycerate dehydrogenase	*	*	HE	ko00260 ko00680
slr2123	D-isomer specific 2-hydroxyacid dehydrogenase	*		HE
sll1945	1-deoxy-D-xylulose-5-phosphate synthase			HI	ko00900
slr1238	glutathione synthetase			HJ	ko00480
slr1718	2-phosphosulfolactate phosphatase			HR	ko00680
slr1609	long-chain-fatty-acid CoA ligase	*		I	ko00071 ko03320 ko04146 ko04920
slr1993	acetyl CoA acetyltransferase	*		I	ko00071 ko00072 ko00280 ko00310 ko00362 ko00380 ko00620 ko00630 ko00640 ko00650 ko00720 ko00900 ko02020
slr0435	biotin carboxyl carrier protein of acetyl-CoA carboxylase		*	I	ko00061 ko00253 ko00620 ko00640 ko00720
slr1051	enoyl-ACP reductase			I	ko00061
sll0542	acetyl-CoA synthetase			I	ko00010 ko00620 ko00640 ko00680 ko00720
slr2136	4-hydroxy-3-methylbut-2-en-1-yl diphosphate synthase			I	ko00900
sll0053	acetyl-CoA carboxylase biotin carboxylase subunit			I	ko00061 ko00253 ko00620 ko00640 ko00720
slr1255	phytoene synthase			I	ko00906
slr2023	ACP S-malonyltransferase			I	ko00061
sll0728	acetyl-CoA carboxylase carboxyltransferase subunit alpha			I	ko00061 ko00253 ko00620 ko00640 ko00720
slr2089	squalene-hopene cyclase			I	ko00909
slr1510	glycerol-3-phosphate acyltransferase PlsX			I	ko00561 ko00564
slr1542	2-C-methyl-D-erythritol 2,4-cyclo diphosphate synthase			I	ko00900
sll0545	hypothetical protein			I
sll1069	3-oxoacyl-ACP synthase	*		IQ	ko00061
ssl2084	acyl carrier protein			IQ
slr1994	3-ketoacyl-ACP reductase	*		IQR	ko00061 ko01040
sll1825	short chain dehydrogenase			IQR
slr0886	3-ketoacyl-ACP reductase			IQR	ko00061 ko01040
sll1709	glucose dehydrogenase			IQR	ko00030
slr1720	aspartyl-tRNA synthetase	*	*	J	ko00970
sll1099	elongation factor Tu	*	*	J	ko04626
sll1043	polynucleotide phosphorylase	*	*	J	ko00230 ko00240 ko03018
slr1463	elongation factor G	*	*	J
slr1703	seryl-tRNA synthetase	*	*	J	ko00970
sll0320	ribonuclease D	*		J
sll1098	elongation factor G	*	*	J
slr0744	translation initiation factor IF-2	*	*	J
sll1261	elongation factor Ts	*	*	J
sll0245	GTP-dependent nucleic acid-binding protein EngD		*	J
slr1129	ribonuclease E		*	J	ko03018
sll1553	phenylalanyl-tRNA synthetase subunit beta			J	ko00970
slr1356	30S ribosomal protein S1		*	J	ko03010
slr0877	aspartyl/glutamyl-tRNA amidotransferase subunit A		*	J	ko00970
sll1435	aspartyl/glutamyl-tRNA amidotransferase subunit B			J	ko00970
slr0220	glycyl-tRNA synthetase subunit beta		*	J	ko00970
slr0638	glycyl-tRNA synthetase subunit alpha			J	ko00970
sll0179	glutamyl-tRNA synthetase			J	ko00860 ko00970
sll1808	50S ribosomal protein L5		*	J	ko03010
sll1260	30S ribosomal protein S2			J	ko03010
sll1746	50S ribosomal protein L7/L12			J	ko03010
sll0145	ribosome recycling factor			J
slr0434	elongation factor P			J
sll1425	prolyl-tRNA synthetase			J	ko00970
slr1938	methylthioribose-1-phosphate isomerase			J	ko00270
sll0078	threonyl-tRNA synthetase		*	J	ko00970
ssl3436	50S ribosomal protein L29			J	ko03010
sll1802	50S ribosomal protein L2			J	ko03010
slr0557	valyl-tRNA synthetase			J	ko00970
slr0958	cysteinyl-tRNA synthetase			J	ko00970
sll0362	alanyl-tRNA synthetase			J	ko00970
sll0454	phenylalanyl-tRNA synthetase subunit alpha			J	ko00970
sll1074	leucyl-tRNA synthetase			J	ko00970
sll1244	50S ribosomal protein L9			J	ko03010
sll1744	50S ribosomal protein L1		*	J	ko03010
slr1984	30S ribosomal protein S1			J	ko03010
slr0469	30S ribosomal protein S4		*	J	ko03010
sll1816	30S ribosomal protein S13			J	ko03010
slr0033	hypothetical protein			J	ko00970
sll1745	50S ribosomal protein L10		*	J	ko03010
sll1806	50S ribosomal protein L14			J	ko03010
slr1884	tryptophanyl-tRNA synthetase			J	ko00970
sll0947	light repressed protein			J
sll1824	50S ribosomal protein L25			J	ko03010
slr0006	hypothetical protein			J
sll1799	50S ribosomal protein L3			J	ko03010
sll1767	30S ribosomal protein S6			J	ko03010
ssr0482	30S ribosomal protein S16			J	ko03010
sll0495	asparaginyl-tRNA synthetase			J	ko00970
sll1101	30S ribosomal protein S10			J	ko03010
slr1678	50S ribosomal protein L21			J	ko03010
sll1097	30S ribosomal protein S7			J	ko03010
sll1362	isoleucyl-tRNA synthetase			J	ko00970
sll1801	50S ribosomal protein L23			J	ko03010
sll1812	30S ribosomal protein S5			J	ko03010
slr1550	lysyl-tRNA synthetase			J	ko00970
sll1817	30S ribosomal protein S11			J	ko03010
ssl3445	50S ribosomal protein L31			J	ko03010
sll1821	50S ribosomal protein L13			J	ko03010
ssl3437	30S ribosomal protein S17			J	ko03010
sll1110	peptide chain release factor 1			J
sll1800	50S ribosomal protein L4			J	ko03010
sll1813	50S ribosomal protein L15			J	ko03010
sll1743	50S ribosomal protein L11			J	ko03010
ssl0601	30S ribosomal protein S21			J	ko03010
sll1811	50S ribosomal protein L18			J	ko03010
slr0628	30S ribosomal protein S14			J	ko03010
sll1810	50S ribosomal protein L6			J	ko03010
sll1807	50S ribosomal protein L24			J	ko03010
slr0649	methionyl-tRNA synthetase			J	ko00450 ko00970
slr0709	hypothetical protein			J
ssl2233	30S ribosomal protein S20			J	ko03010
ssr1399	30S ribosomal protein S18			J	ko03010
sll1803	50S ribosomal protein L22			J	ko03010
sll1804	30S ribosomal protein S3			J	ko03010
sll1809	30S ribosomal protein S8			J	ko03010
sll1805	50S ribosomal protein L16			J	ko03010
sll1822	30S ribosomal protein S9			J	ko03010
slr0974	translation initiation factor IF-3			J
slr1031	tyrosyl-tRNA synthetase			J	ko00970
ssr1604	50S ribosomal protein L28			J	ko03010
sll1787	DNA-directed RNA polymerase subunit beta	*	*	K	ko00230 ko00240 ko03020
sll1789	DNA-directed RNA polymerase subunit beta'	*	*	K	ko00230 ko00240 ko03020
sll1818	DNA-directed RNA polymerase subunit alpha	*	*	K	ko00230 ko00240 ko03020
slr0743	transcription elongation factor NusA	*	*	K
sll1961	hypothetical protein	*	*	K
sll1742	transcription antitermination protein NusG		*	K
slr1265	DNA-directed RNA polymerase subunit gamma		*	K	ko00230 ko00240 ko03020
sll1910	protein conferring resistance to acetazolamide; Zam			K	ko03018
ssl2982	DNA-directed RNA polymerase subunit omega			K	ko00230 ko00240 ko03020
sll0271	transcription antitermination protein NusB			K
sll1594	rubisco operon transcriptional regulator			K
sll0998	LysR family transcriptional regulator			K
sll1626	SOS function regulatory protein	*	*	KT
sll0617	hypothetical protein			KT
sll1583	DNA ligase	*	*	L
sll0569	recombinase A	*		L	ko03440
slr0417	DNA gyrase subunit A	*	*	L
slr1034	hypothetical protein			L
sll2005	DNA gyrase B subunit		*	L
sll1712	DNA binding protein HU			L
sll0865	excinuclease ABC subunit C			L	ko03420
sll1786	hypothetical protein			L
slr0965	DNA polymerase III subunit beta			L	ko00230 ko00240 ko03030 ko03430 ko03440
slr2058	DNA topoisomerase I			L
sll0270	primosome assembly protein PriA			L	ko03440
sll0848	chromosome replication initiator DnaA			L	ko02020 ko04112
sll7103	exodeoxyribonuclease V alpha chain			L
slr1751	carboxyl-terminal protease	*	*	M
slr2002	cyanophycin synthetase	*	*	M
slr1227	hypothetical protein	*	*	M
slr0528	UDP-N-acetylmuramoylalanyl-D-glutamate--2,6-diaminopimelate ligase	*		M	ko00300 ko00550
slr0606	hypothetical protein	*		M
sll1581	GumB protein	*	*	M
slr1140	3-amino-5-hydroxybenzoic acid synthase	*		M
slr1744	N-acetylmuramoyl-L-alanine amidase	*		M
sll0034	hypothetical protein	*		M
sll1212	GDP-D-mannose dehydratase		*	M	ko00051 ko00520
sll0923	exopolysaccharide export protein			M
slr0015	lipid-A-disaccharide synthase			M	ko00540
slr1160	hypothetical protein			M
sll2010	UDP-N-acetylmuramoyl-L-alanyl-D-glutamate synthetase			M	ko00471 ko00550
sll1528	hypothetical protein			M
slr0111	hypothetical protein			M
slr1666	pleiotropic regulatory protein			M
slr1299	UDP-glucose dehydrogenase			M	ko00040 ko00053 ko00500 ko00520
slr1874	D-alanyl-alanine synthetase A			M	ko00473 ko00550
sll1835	hypothetical protein			M
slr0938	hypothetical protein			M
sll0220	glucosamine--fructose-6-phosphate aminotransferase			M	ko00250 ko00520
sll0899	bifunctional N-acetylglucosamine-1-phosphate uridyltransferase/glucosamine-1-phosphate acetyltransferase			M	ko00520
sll0207	glucose-1-phosphate thymidylyltransferase			M	ko00521 ko00523
sll0379	UDP-N-acetylglucosamine acyltransferase			M	ko00540
slr0804	D-alanyl-D-alanine carboxypeptidase			M	ko00550
sll1735	secreted protein MPB70			M
slr0776	UDP-3-O-[3-hydroxymyristoyl] glucosamine N-acyltransferase			M	ko00540
slr0604	GTP-binding protein LepA			M	ko05134
slr1351	UDP-N-acetylmuramoylalanyl-D-glutamyl-2,6-diamino-pimelate-D-alanyl-D-alanine ligase			M	ko00300 ko00550
slr0765	hypothetical protein			M
sll1483	transforming growth factor induced protein			M
sll1508	UDP-3-O-[3-hydroxymyristoyl] N-acetylglucosamine deacetylase			M	ko00540
sll0576	HrEpiB	*	*	MG
sll1213	hypothetical protein	*	*	MG	ko00051 ko00520
slr1020	sulfolipid biosynthesis protein SqdB		*	MG	ko00520 ko00561
slr0583	hypothetical protein			MG
sll1218	hypothetical protein			MG
slr1540	hypothetical protein			MG
slr0809	dTDP-glucose 4-6-dehydratase			MG	ko00521 ko00523 ko01055
slr1617	hypothetical protein			MG
slr1270	hypothetical protein	*	*	MU
slr1044	methyl-accepting chemotaxis protein	*	*	NT	ko02020
slr0073	sensory transduction histidine kinase	*		NT	ko02020
sll0041	chemotaxis protein CheD		*	NT	ko02020
sll1294	methyl-accepting chemotaxis-like-protein			NT	ko02020
slr0322	chemotaxis protein CheA			NT	ko02020
sll0042	methyl-accepting chemotaxis protein II			NT
slr1043	hypothetical protein			NT	ko02020
slr1274	hypothetical protein	*	*	NU
slr1276	hypothetical protein	*		NU
slr1275	hypothetical protein	*		NU
slr0161	twitching motility protein	*		NU
slr1668	hypothetical protein	*		NU
slr0162	general secretion pathway protein F	*		NU
slr0063	general secretion pathway protein E	*	*	NU
sll1533	twitching motility protein			NU
sll1694	general secretion pathway protein G			NU	ko02020
slr0079	general secretion pathway protein E			NU
sll0020	ATP-dependent Clp protease regulatory subunit	*	*	O
sll0755	thiol-specific antioxidant protein	*	*	O
sll0408	hypothetical protein	*	*	O
slr1128	hypothetical protein	*	*	O
sll0170	molecular chaperone DnaK	*	*	O	ko03018 ko05152
slr1768	hypothetical protein	*		O
slr1106	prohibitin	*	*	O
slr1641	ClpB protein	*	*	O
sll0416	chaperonin 2	*	*	O	ko03018 ko04940 ko05134 ko05152
sll0227	peptidyl-prolyl cis-trans isomerase B	*	*	O
slr0374	cell division cycle protein	*		O
slr2076	molecular chaperone GroEL	*	*	O	ko03018 ko04940 ko05134 ko05152
slr0841	hypothetical protein	*		O
sll1679	protease HhoA			O
sll0058	molecular chaperone DnaK			O	ko03018 ko05152
slr0600	hypothetical protein			O	ko00240 ko00450
sll0430	heat shock protein 90		*	O	ko04141 ko04151 ko04612 ko04621 ko04626 ko04914 ko05200 ko05215
slr1604	cell division protein FtsH		*	O
sll1621	hypothetical protein		*	O
sll1463	cell division protein FtsH		*	O
slr1198	rehydrin		*	O
sll1545	glutathione S-transferase			O	ko00480 ko00980 ko00982 ko05204
sll0057	heat shock protein GrpE		*	O
sll0533	trigger factor		*	O
slr0623	thioredoxin			O
sll1680	methionine sulfoxide reductase B			O
sll1394	methionine sulfoxide reductase A			O
slr1992	glutathione peroxidase			O	ko00480 ko00590
slr0156	ClpB protein			O
slr1761	FKBP-type peptidylprolyl isomerase			O
ssr2061	glutaredoxin			O
slr2075	co-chaperonin GroES			O
slr1171	glutathione peroxidase			O	ko00480 ko00590
slr1139	thioredoxin			O
sll1932	molecular chaperone DnaK			O	ko03018 ko05152
slr0075	ABC transporter			O
sll0067	glutathione S-transferase			O	ko00480 ko00980 ko00982 ko05204
slr0228	cell division protein FtsH			O
sll1289	hypothetical protein			O
slr0074	cysteine desulfurase			O
slr1251	peptidyl-prolyl cis-trans isomerase			O
sll0897	molecular chaperone DnaJ			O
ssl1707	hypothetical protein			O
slr0208	hypothetical protein			O
slr1562	glutaredoxin			O
ssl2667	NifU protein			O
slr1179	anhydro-N-acetylmuramic acid kinase			O
sll0931	hypothetical protein			O
sll1178	nodulation protein			O
slr0242	bacterioferritin comigratory protein			O
sll1980	thiol:disulfide interchange protein TrxA			OC
sll0643	urease accessory protein G			OK
slr0165	ATP-dependent Clp protease proteolytic subunit	*		OU	ko04112
slr0164	ATP-dependent Clp protease-like-protein	*		OU	ko04112
slr0542	ATP-dependent protease ClpP	*		OU	ko04112
sll0534	ATP-dependent Clp protease proteolytic subunit	*		OU	ko04112
slr1643	ferredoxin-NADP oxidoreductase	*	*	P	ko00195
sll1341	bacterioferritin	*	*	P
sll1450	nitrate transporter	*	*	P	ko00910 ko02010
sll0108	ammonium/methylammonium permease	*		P
slr0040	bicarbonate transporter			P	ko02010
slr1194	hypothetical protein			P
slr1794	hypothetical protein			P
sll0567	ferric uptake regulation protein			P
sll0680	phosphate-binding periplasmic protein			P	ko02010 ko02020 ko05152
slr0898	ferredoxin-nitrite reductase			P	ko00910
slr1727	Na+/H+ exchanger			P
slr0676	adenylylsulfate kinase			P	ko00230 ko00920
sll1987	catalase HPI			P	ko00360 ko00380 ko00680 ko00940
slr1165	sulfate adenylyltransferase		*	P	ko00230 ko00450 ko00920
slr1894	hypothetical protein			P
slr0580	hypothetical protein			P
slr0051	carbonic anhydrase			P	ko00910
sll1184	heme oxygenase			P	ko00860 ko04978
slr0798	ATPase P			P
slr1295	iron transport protein			P	ko02010
slr1890	bacterioferritin			P
sll0086	hypothetical protein			P
slr1347	carbonic anhydrase			P	ko00910
sll1452	nitrate transport protein NrtC			P	ko00910 ko02010
slr0899	cyanate hydratase			P	ko00910
slr0963	sulfite reductase subunit beta			P	ko00920
sll0290	polyphosphate kinase			P	ko00190 ko03018
slr0513	periplasmic iron-binding protein			P	ko02010
slr1516	superoxide dismutase			P	ko04146 ko05016
slr1205	ferredoxin component			PR
sll1892	hypothetical protein			PT
slr1962	hypothetical protein	*		Q
sll1298	dienelactone hydrolase	*		Q	ko00361 ko00364 ko00623
slr1877	5-oxo-1,2,5-tricarboxilic-3-penten acid decarboxylase/isomerase			Q
sll1009	iron-regulated protein			Q
sll0721	leukotoxin; LtA			Q
slr1839	carbon dioxide concentrating mechanism protein CcmK			QC
sll1030	carbon dioxide concentrating mechanism protein CcmL			QC
sll1028	carbon dioxide concentrating mechanism protein CcmK			QC
slr1838	carbon dioxide concentrating mechanism protein CcmK			QC
sll1029	carbon dioxide concentrating mechanism protein CcmK			QC
slr2001	hypothetical protein			QP
sll1526	hypothetical protein			QR
slr1223	cell division inhibitor	*	*	R
sll1307	hypothetical protein	*	*	R
slr1506	hypothetical protein	*	*	R
slr0288	glutamate--ammonia ligase	*	*	R	ko00250 ko00330 ko00630 ko00910 ko02020 ko04724 ko04727
slr0876	hypothetical protein	*		R
slr1338	hypothetical protein	*		R
sll0553	hypothetical protein	*	*	R
slr1944	hypothetical protein	*		R
slr1409	beta transducin-like-protein	*	*	R
sll0837	hypothetical protein	*	*	R
slr1416	MorR protein			R
sll1305	hypothetical protein			R
slr0962	hypothetical protein			R
slr1854	hypothetical protein			R
sll0103	hypothetical protein			R
slr1410	beta transducin-like-protein			R
slr0942	aldehyde reductase			R	ko00010 ko00561 ko00930
slr1512	hypothetical protein		*	R
slr2034	hypothetical protein			R
slr2005	hypothetical protein		*	R
sll1491	beta transducin-like-protein			R
ssr1480	RNA-binding protein			R
slr0835	MoxR protein			R
slr0506	protochlorophyllide oxidoreductase			R	ko00860
sll0861	N-acetylmuramic acid 6-phosphate etherase			R	ko00520
slr1940	hypothetical protein			R
sll1628	hypothetical protein			R
slr0635	hypothetical protein			R
sll1390	hypothetical protein			R
sll1489	hypothetical protein			R
sll5080	non-heme chloroperoxidase			R
sll0209	hypothetical protein			R
slr1331	processing protease			R
slr1406	hypothetical protein			R
slr0193	RNA-binding protein			R
sll0915	protease			R
sll1019	glyoxalase II			R	ko00620
slr0001	hypothetical protein			R
slr0147	hypothetical protein			R
slr0609	hypothetical protein			R
slr1322	hypothetical protein			R
slr0039	hypothetical protein			R
slr0502	CobW protein			R	ko00860
slr2053	hypothetical protein			R
sll0410	hypothetical protein			R
slr1501	hypothetical protein			R
sll1021	hypothetical protein	*	*	S
slr0431	hypothetical protein	*	*	S
slr1363	hypothetical protein	*		S
sll0185	hypothetical protein	*	*	S
sll1837	hypothetical protein	*		S
ssl2874	hypothetical protein	*		S
slr1220	hypothetical protein	*	*	S
sll1118	hypothetical protein	*		S
sll1106	hypothetical protein	*	*	S
sll0781	hypothetical protein	*		S
sll0735	hypothetical protein	*	*	S
slr0442	hypothetical protein	*		S
slr0058	hypothetical protein		*	S
sll0188	hypothetical protein			S
sll1336	hypothetical protein			S
slr1612	hypothetical protein			S
slr1342	hypothetical protein			S
sll0301	hypothetical protein			S
slr0757	circadian clock protein KaiB			S
sll0176	hypothetical protein			S
slr2084	hypothetical protein			S
ssl2595	hypothetical protein			S
slr1963	hypothetical protein			S
sll0788	hypothetical protein			S
sll0230	hypothetical protein			S
sll0274	hypothetical protein		*	S
sll1188	hypothetical protein			S
slr1847	hypothetical protein			S
sll1783	hypothetical protein			S
sll0577	hypothetical protein			S
slr2073	hypothetical protein			S
slr0250	hypothetical protein			S
slr1659	hypothetical protein			S
slr0455	hypothetical protein			S
sll1252	hypothetical protein			S
sll1620	hypothetical protein			S
slr0719	hypothetical protein			S
slr0650	hypothetical protein			S
slr1097	hypothetical protein			S
slr1853	hypothetical protein			S
sll0615	hypothetical protein			S
slr0940	zeta-carotene desaturase			S	ko00906
slr1417	hypothetical protein			S
sll0208	hypothetical protein			S
slr1658	hypothetical protein			S
slr1254	phytoene desaturase			S	ko00906
sll1033	Ser/Thr phosphatase	*	*	T
slr0670	hypothetical protein			T
slr0244	hypothetical protein		*	T
sll1423	global nitrogen regulator			T
sll1771	hypothetical protein		*	T
sll0602	hypothetical protein			T
slr1942	circadian clock protein KaiC			T
ssr1600	hypothetical protein			T
sll1367	hypothetical protein			T
slr1951	hypothetical protein			T
sll5059	two-component response regulator			T
slr1101	hypothetical protein			T
slr1103	hypothetical protein			T
slr0172	photosystem I assembly protein			T
slr1385	hypothetical protein			T
slr0758	circadian clock protein KaiC			T
slr1105	elongation factor EF-G			T
slr1859	hypothetical protein			T
slr1856	anti-sigma B factor antagonist			T
slr0298	heterocyst to vegetative cell connection protein			T
sll1654	hypothetical protein			T
slr1104	hypothetical protein			T
slr1305	regulatory components of sensory transduction system			T
slr2041	cell division response regulator DivK			T
ssr3122	hypothetical protein			T
slr1686	hypothetical protein			T
sll1895	hypothetical protein			T
slr0947	OmpR subfamily protein	*		TK	ko02020
sll0921	NarL subfamily protein			TK
slr2024	chemotaxis protein CheY			TK
sll1292	chemotaxis protein CheY			TK	ko02020
sll0039	chemotaxis protein CheY			TK	ko02020
slr1783	NarL subfamily protein			TK
slr0114	hypothetical protein			TK
slr1042	chemotaxis protein CheY			TK	ko02020
slr1982	chemotaxis protein CheY			TK
slr1277	general secretion pathway protein D	*	*	U
sll0616	preprotein translocase subunit SecA			U	ko03060 ko03070
slr0774	preprotein translocase subunit SecD			U	ko03060 ko03070
sll1667	mitochondrial outer membrane 72K protein			U
slr0823	photosystem I assembly protein Ycf3			U
slr1046	hypothetical protein			U	ko03060 ko03070
slr1471	inner membrane protein translocase component YidC			U	ko03060 ko03070
slr2102	cell division protein FtsY			U	ko03060 ko03070
sll0180	hypothetical protein	*	*	V
sll0173	virginiamycin B hydrolase Vgb	*	*	V
slr0369	cation or drug efflux system protein	*		V
slr1619	hypothetical protein	*		V
sll1053	hypothetical protein			V
slr1924	D-alanyl-D-alanine carboxypeptidase			V
slr2131	cation or drug efflux system protein			V
sll1180	HlyB family protein			V
sll0759	ABC transporter			V
sll1181	HlyD family secretion protein			V
slr1149	ABC transporter			V
slr0645	hypothetical protein	*	*
slr1272	hypothetical protein	*	*
slr0907	hypothetical protein	*
sll0172	hypothetical protein	*
slr1841	hypothetical protein	*	*
sll0997	hypothetical protein	*
slr1624	hypothetical protein	*
slr0708	hypothetical protein	*
sll1769	hypothetical protein	*	*
sll1951	hemolysin	*	*
sll0314	hypothetical protein	*
slr0906	photosystem II CP47 protein	*	*		ko00195
sll0359	hypothetical protein	*
sll1577	phycocyanin subunit B	*			ko00196
sll1949	hypothetical protein	*
slr0695	hypothetical protein	*	*
slr0909	hypothetical protein	*
sll1638	hypothetical protein	*
slr0042	hypothetical protein	*
slr1834	photosystem I P700 chlorophyll a apoprotein A1		*		ko00195
slr0731	hypothetical protein		*
sll1272	hypothetical protein
slr2144	hypothetical protein
sll0982	hypothetical protein
sll1578	phycocyanin a subunit				ko00196
sll1380	hypothetical protein
slr1623	hypothetical protein		*		ko00190
sll0272	hypothetical protein		*
sll0822	hypothetical protein
slr0637	hypothetical protein
sll1940	hypothetical protein
slr0013	hypothetical protein
slr1590	hypothetical protein
sll0588	hypothetical protein
ssl1918	hypothetical protein
slr1852	hypothetical protein
slr0737	photosystem I subunit II		*		ko00195
sll0783	hypothetical protein
sll0928	allophycocyanin-B		*		ko00196
sll1262	hypothetical protein				ko00190
sll1580	phycocyanin associated linker protein		*		ko00196
sll5034	hypothetical protein		*
ssr3341	hypothetical protein				ko03018
slr0575	hypothetical protein
slr1986	allophycocyanin b chain		*		ko00196
sll1317	apocytochrome f		*		ko00195
slr0168	hypothetical protein
slr2051	phycobilisome rod-core linker polypeptide; CpcG		*		ko00196
sll0427	photosystem II manganese-stabilizing polypeptide		*		ko00195
sll1338	hypothetical protein
sll0293	hypothetical protein
ssl1972	hypothetical protein
sll1418	hypothetical protein				ko00195
sll0470	hypothetical protein
sll1891	hypothetical protein
slr0552	hypothetical protein
slr1908	hypothetical protein		*
slr5051	hypothetical protein
sll0849	photosystem II D2 protein				ko00195
slr0589	hypothetical protein
slr1829	hypothetical protein
slr1694	activator of photopigment and puc expression
sll0258	cytochrome C-550				ko00195
sll1414	Thf1-like-protein
sll1130	hypothetical protein
sll1911	hypothetical protein		*
slr1273	hypothetical protein
sll0319	hypothetical protein		*
slr1835	photosystem I P700 chlorophyll a apoprotein A2				ko00195
slr0116	phycocyanobilin:ferredoxin oxidoreductase				ko00860
slr0483	hypothetical protein
sll1830	hypothetical protein		*
sll1579	phycocyanin associated linker protein				ko00196
slr0038	hypothetical protein
sll0851	photosystem II CP43 protein				ko00195
slr0420	hypothetical protein
slr0923	hypothetical protein
ssl2781	hypothetical protein
ssr2831	photosystem I reaction center subunit IV				ko00195
slr2067	allophycocyanin a chain				ko00196
slr1655	photosystem I reaction center protein subunit XI				ko00195
sll0063a	hypothetical protein
slr1311	photosystem II D1 protein				ko00195
sll1109	hypothetical protein
slr1796	hypothetical protein		*
slr1266	hypothetical protein
slr1958	hypothetical protein
ssl0242	hypothetical protein
ssl3093	phycocyanin associated linker protein				ko00196
sll0623	hypothetical protein
slr1459	phycobilisome core component				ko00196
slr1702	hypothetical protein
ssl5113	hypothetical protein
sll1398	photosystem II reaction center protein Psb28				ko00195
slr1970	hypothetical protein
ssr2998	hypothetical protein
slr0151	hypothetical protein
slr1600	hypothetical protein
sll1214	magnesium-protoporphyrin IX monomethyl ester cyclase				ko00860
sll1471	phycobilisome rod-core linker polypeptide; CpcG				ko00196
sll0860	hypothetical protein
sll5128	hypothetical protein
ssl3364	hypothetical protein
slr0443	hypothetical protein
slr2049	hypothetical protein
ssl0467	hypothetical protein
ssr2049	protochlorophillide reductase 57 kD subunit
slr0723	hypothetical protein
slr1263	hypothetical protein
sll0819	photosystem I subunit III				ko00195
ssr1853	hypothetical protein
slr0335	phycobilisome LCM core-membrane linker polypeptide		*		ko00196
slr1513	hypothetical protein
ssl0352	hypothetical protein
slr0924	hypothetical protein
slr1645	photosystem II 11 kD protein				ko00195
ssr3532	hypothetical protein
slr1557	hypothetical protein
slr1780	hypothetical protein
sll0872	hypothetical protein
sll1734	hypothetical protein
ssr1528	hypothetical protein
slr0398	hypothetical protein
slr0476	hypothetical protein
slr1240	hypothetical protein
slr2004	hypothetical protein
slr2070	hypothetical protein
ssl1690	hypothetical protein
ssr3304	hypothetical protein
sll1873	hypothetical protein
slr0729	hypothetical protein
slr1005	hypothetical protein
slr7012	hypothetical protein
ssr3402	hypothetical protein
sll0102	hypothetical protein
slr1926	hypothetical protein
sll1979	hypothetical protein
sll5033	hypothetical protein
slr1763	hypothetical protein
slr1649	hypothetical protein
slr1800	hypothetical protein
sll0518	hypothetical protein
slr0740	hypothetical protein
slr1818	hypothetical protein
slr1900	hypothetical protein
slr1150	hypothetical protein
slr2025	hypothetical protein
slr0149	hypothetical protein
slr1470	hypothetical protein
ssl0461	hypothetical protein
ssr3383	phycobilisome LC linker polypeptide				ko00196
sll0381	hypothetical protein
slr0503	hypothetical protein
slr1732	hypothetical protein
sll0226	photosystem I assembly protein Ycf4
sll0630	hypothetical protein
sll1863	hypothetical protein
slr1024	hypothetical protein
sll1532	hypothetical protein
sll1618	hypothetical protein
slr1362	hypothetical protein
smr0006	cytochrome B559 subunit beta				ko00195
sll0486	circadian rhythm protein
