# Supplementary material for: Protein Network Signatures Associated with Exogenous Biofuels Treatments in Cyanobacterium Synechocystis sp. PCC 6803
Source: Front Bioeng Biotechnol. 2014 Nov 3;2:48. doi: 10.3389/fbioe.2014.00048 (PMC4217553; doi:10.3389/fbioe.2014.00048)
Supplement: Supplementary file 2 [file Table_2.XLSX]

## Sheet: Additional file 2
Additional File 2: WGCNA analysis of the qualified peptides.
Peptides identified	Module	Ethanol vs. Control at 24 h	Butanol vs. Control at 24 h	Hexane vs. Control at 24 h	Salt vs. Control at 24 h	Nitrogen starvation vs. Control at 24 h	Ethanol vs. Control at 48 h	Butanol vs. Control at 48 h	Hexane vs. Control at 48 h	Salt vs. Control at 48 h	Nitrogen starvation vs. Control at 48 h
sll0006-VGFVVGNQEIIQGLR	I	1.355	1.1	1.698	1.017	0.994	1.359	1.357	1.849	1.901	2.317
sll0017-ATLTAPYNDLEAVK	I	0.922	0.868	1.421	1.247	1.042	1.644	0.994	1.803	1.211	2.233
sll0017-EVFATL	I	0.986	1.413	1.866	1.589	1.11	1.389	1.001	1.752	1.414	2.199
sll0017-EYGALLVFDEVMTGFR	I	1.183	0.685	1.721	1.16	0.906	1.177	0.839	1.437	1.271	1.901
sll0020-AIDLIDEAGSR	I	0.997	1.03	1.26	1.51	1.136	0.969	1.19	1.601	0.804	1.403
sll0020-EISEILLR	I	1.026	1.042	1.367	1.476	1.256	1.123	1.378	1.611	0.996	1.471
sll0020-GGGGLGFDFADDQAESQYNR	I	1.014	1.078	1.378	1.275	0.722	1.187	1.145	1.601	1.292	2.369
sll0020-GSGFVAVEIPFTPR	I	0.763	0.968	1.012	1.239	1.145	0.728	1.012	1.393	1.005	1.119
sll0020-ILDEALEAAAK	I	1.123	1.138	1.344	1.393	1.438	1.21	1.462	1.637	0.981	1.399
sll0020-LTESESEK	I	1.078	1.087	1.375	1.407	1.298	1.157	1.498	1.444	0.994	1.357
sll0020-SLVNEELK	I	1.051	1.058	1.193	1.247	1.204	1.317	1.188	1.582	1.086	1.542
sll0020-VIMLAQEEAR	I	0.867	0.963	1.231	1.048	1.429	1.025	1.201	1.479	0.767	1.752
sll0041-ALELLMEVDPVSR	I	1.094	0.969	1.558	1.693	1.266	1.158	1.512	2.402	1.109	1.744
sll0041-ANLSDIDEIQGVIQK	I	1.103	1.246	1.526	1.498	1.364	1.314	1.913	1.507	1.474	2.301
sll0041-ELLAVAQSLQEAVK	I	0.911	1.421	1.381	2.791	1.553	1.317	1.377	1.351	0.677	4.371
sll0053-SGVPCVPGSPGLIESEATALK	I	1.158	1.067	1.3	1.682	1.377	1.067	1.358	1.919	1.019	1.59
sll0064-AVVSDGILLVGELLK	I	0.752	0.881	1.444	1.405	0.928	0.749	1.184	2.014	1.061	1.721
sll0067-ASTIPADAQAR	I	1.162	1.1	1.706	1.48	1.603	0.949	1.104	2.23	0.979	2.267
sll0078-AIALESVAGAYWR	I	1.027	0.909	1.337	1.362	1.15	1.092	1.564	1.292	1.157	1.698
sll0078-EWQLGTVQVDYNLPER	I	1.338	1.113	1.475	1.559	1.492	1.524	1.649	1.27	1.03	2.065
sll0078-IPVMAVIGAK	I	1.039	1.142	1.073	1.094	1.131	1.276	1.294	1.586	1.138	1.509
sll0078-TVVSPDTIALPR	I	1.12	1.348	1.44	1.759	1.264	1.324	1.268	1.409	1.177	2.075
sll0080-VIVLSAIDNLVK	I	1.092	0.874	1.44	1.366	1.917	1.275	1.523	2.079	1.01	1.92
sll0086-ILPETIDDPFFQR	I	0.765	1.056	1.453	1.548	1.119	0.997	1.158	1.323	1.041	2.065
sll0136-TLYEIVLTAQEAAIAK	I	1.493	1.291	1.26	1.565	1.476	1.729	1.366	1.801	1.029	1.895
sll0158-ENLEAADFLR	I	1.11	1.119	1.419	1.355	1.656	1.038	0.978	1.668	1.371	2.852
sll0170-AEGIDLR	I	1.05	1.184	1.356	1.843	1.113	0.99	1.522	1.225	1.151	2.208
sll0179-GQVVWQGSDLGGDMVIAR	I	1.242	0.98	1.115	1.324	0.945	1.283	1.041	2.031	1.629	2.432
sll0179-QIVWQDQIR	I	0.797	1.155	1.628	1.811	1.303	1.078	1.391	1.172	1.336	2.854
sll0207-SLDSLILLR	I	1.319	1.145	1.062	1.684	1.456	1.524	1.305	1.844	0.899	2.304
sll0209-ELLLIAR	I	0.746	0.951	1.042	1.239	0.934	1.161	1.222	1.282	0.991	1.351
sll0209-GVEIAGEMLK	I	1.107	0.984	2.045	1.411	1.407	1.348	1.103	1.554	1.47	2.408
sll0209-MEAIGEASVK	I	0.838	1.084	1.106	1.254	1.113	0.881	1.048	1.704	1.125	1.277
sll0223-EPQEMSEVIK	I	0.868	0.618	0.869	0.751	1.17	0.8	0.476	1.26	0.721	1.247
sll0245-DLLEEVAILER	I	0.99	0.957	1.193	1.313	1.268	0.86	1.143	1.372	1.379	1.485
sll0245-EYVVQEGDVLLFR	I	1.235	1.006	1.728	1.483	1.365	0.896	1.563	1.366	1.463	2.329
sll0245-LAEISQSVK	I	1.203	1.12	1.402	1.623	1.243	1.042	1.361	1.496	1.21	1.701
sll0288-EPEIAYITSEGIR	I	0.812	1.381	1.082	0.828	0.822	1.248	1.283	0.94	1.056	1.677
sll0289-DKFDYIIIDCPAGIEAGFR	I	1.169	1.374	2.218	1.274	1.388	1.671	1.637	1.716	1.095	1.925
sll0289-VVLIDADFGLR	I	1.157	1.057	1.204	2.078	1.024	1.641	1.607	1.952	1.022	1.628
sll0320-EVAVDTETMGLNPHR	I	1.091	0.847	1.1	1.357	1.441	1.182	1.479	1.643	0.864	1.799
sll0362-AGQFIGAIAK	I	1.226	1.261	1.348	1.202	0.986	1.238	1.978	1.589	1.222	2.38
sll0370-ALQDYLG	I	1.022	1.212	1.444	1.253	1.73	1.183	1.521	2.293	0.872	2.152
sll0370-DYSIAIIR	I	1.319	0.921	1.848	1.525	1.803	1.364	1.529	2.126	1.38	4.374
sll0373-AIPITVDAK	I	1.184	1.131	1.168	1.608	1.11	1.06	1.342	2.051	0.959	1.803
sll0416-AAVEEGIVPGGGTTLIR	I	1.045	0.856	1.33	1.315	0.914	0.982	1.248	1.508	1.303	1.94
sll0416-DGVITVEESK	I	1.065	0.858	1.22	1.117	0.911	0.94	1.472	1.814	1.24	1.564
sll0416-EIAGDGTTTATIIAQALVR	I	1.077	1.186	1.342	1.465	0.798	1.21	1.174	1.064	1.305	1.64
sll0416-GVLNVAAIK	I	1.122	0.987	1.162	1.27	0.878	1.202	1.407	1.875	1.372	2.205
sll0416-GYISPYFITDSDR	I	1.37	1.509	1.584	2.267	0.779	0.992	1.441	1.11	1.342	1.992
sll0416-LIQEVASK	I	1.087	1.029	1.226	1.397	1.084	1.178	1.466	1.756	0.985	1.332
sll0416-NVLLEK	I	1.154	0.936	1.224	1.315	1.203	1.384	1.488	1.644	0.949	1.274
sll0416-SLNTELEVVEGMQIDR	I	1.009	0.986	1.064	1.297	1.109	1.184	1.382	1.582	1.4	2.238
sll0421-LGLEPDTASTQVISR	I	0.991	1.034	1.418	1.046	1.03	1.065	1.219	1.204	1.077	1.52
sll0422-EMQLPIYDPATDFR	I	1.055	0.933	1.735	1.129	0.774	1.028	1.595	1.335	0.932	1.955
sll0422-LIADPTVGIEAR	I	0.996	1.115	1.701	0.912	0.821	1.01	1.235	2.136	1.319	3.256
sll0430-EDYLEFYR	I	1.149	1.233	1.717	1.473	0.678	1.049	1.363	1.655	1.279	2.066
sll0430-ELISNAVDAISK	I	1.109	1.302	1.59	1.737	0.537	1.248	1.049	1.833	1.131	2.282
sll0430-FEGETLNK	I	0.986	0.953	1.305	1.416	1.157	1.253	1.289	1.708	1.226	1.587
sll0430-GFDAEGMK	I	0.864	1.258	1.242	1.184	0.605	1.385	1.126	1.769	1.24	2.554
sll0430-GVIDSPDIPLNVSR	I	1.076	1.103	1.209	1.519	0.773	1.358	0.82	1.35	1.664	2.293
sll0430-QQVEDLLLYR	I	1.011	1.256	1.963	1.55	1.094	1.244	1.47	1.73	1.429	2.439
sll0430-SLYDENPAEYLK	I	0.885	1.208	1.618	1.584	0.958	1.057	1.38	2.007	1.228	2.549
sll0430-SLYTDHEIFLR	I	0.946	1.124	1.401	1.09	0.7	0.894	1.305	1.233	1.384	2.278
sll0430-TYSDFMAVPIR	I	1.061	1.174	1.477	1.183	0.962	1.024	1.145	1.578	1.444	1.854
sll0455-AALEEISQLEAVK	I	1.098	1.167	1.513	1.258	0.91	1.25	1.291	1.605	1.341	1.636
sll0455-SVSAVDIAYADR	I	1.102	0.898	1.431	1.564	0.859	1.437	0.968	1.549	1.677	2.648
sll0469-YLGMDIGPMLR	I	1.173	0.984	1.029	0.946	0.786	1.423	1.559	1.416	1.26	2.683
sll0480-AADGSDVELWK	I	1.274	1.003	1.481	1.179	0.987	1.313	1.567	1.696	1.26	1.508
sll0480-AGYLFPEIAR	I	1	1.056	1.593	1.289	0.811	1.048	1.227	1.476	1.216	1.406
sll0480-AIDDMGDR	I	0.984	1.175	1.481	1.316	0.84	1.072	1.07	1.592	1.303	1.429
sll0480-ANVEEAMER	I	0.988	0.909	1.327	1.513	0.821	1.219	1.223	0.957	1.972	2.603
sll0495-DVIPFPR	I	1.162	1.048	1.927	1.629	1.166	1.37	1.853	1.548	0.88	2.936
sll0518-SDPGIFVLR	I	1.412	1.785	1.948	2.442	1.912	1.733	3.811	1.612	2.362	4.374
sll0534-EILYIK	I	1.302	1.206	1.559	1.343	1.774	1.488	1.533	2.113	1.01	2.392
sll0542-EYEQLYSR	I	1.493	0.953	2.145	1.202	0.997	1.22	1.273	1.49	1.465	2.065
sll0550-SLDSDLEK	I	0.961	1.026	1.008	1.442	1.048	1.346	1.053	1.929	1.579	1.974
sll0576-DYIVSNQR	I	0.798	0.92	1.396	1.292	1.166	1.271	1.021	1.449	0.866	2.878
sll0576-LATVFGMAPR	I	0.844	1.191	1.668	1.662	2.439	1.292	1.528	1.981	0.829	1.49
sll0576-YLPNFVYLEAPIGEDPDKR	I	0.934	1.126	1.193	1.279	1.106	1.208	1.215	2.142	0.843	1.86
sll0602-EDIQEVNEQLNR	I	1.117	1.094	1.078	1.124	1.509	1.905	1.245	2.121	0.817	3.193
sll0615-ATANLEEMEDAEK	I	0.847	1.297	1.3	1.294	1.603	0.912	2.01	2.397	1.993	2.776
sll0616-DVNYIVR	I	1.032	1.358	1.014	1.654	1.272	1.367	1.435	1.557	1.319	1.721
sll0616-EVVELGGLHVIGTER	I	1.314	1.15	1.225	1.289	1.01	1.53	1.231	1.469	1.331	2.017
sll0616-GVHVVTVNDYLAR	I	0.966	1.242	1.042	1.281	0.86	1.288	1.417	1.295	1.016	1.647
sll0726-QVYEVPVGFK	I	1.23	0.912	1.893	1.376	1.51	1.27	1.156	1.689	1.185	2.038
sll0726-TLVSSSMIDR	I	1.274	0.95	1.378	1.31	1.538	1.425	0.935	1.656	1.194	1.854
sll0735-AWYDPYWAK	I	0.963	1.147	1.144	1.295	0.897	1.212	1.496	1.844	1.03	2.413
sll0735-EAVDELEEK	I	1.134	0.968	1.243	0.978	1.144	1.525	1.181	1.835	1.079	1.753
sll0735-GIWLPECAYYEGVER	I	0.948	1.025	1.226	1.147	0.833	1.101	1.515	1.528	1.06	2.193
sll0755-EISQAYNVLEPDAGIALR	I	0.999	1.064	1.273	1.479	1.641	1.513	1.178	1.847	0.678	2.417
sll0837-AQDALNLDSR	I	1.241	0.74	1.083	0.875	1.091	1.221	1.215	1.306	1.678	2.68
sll0837-YPDAVTAYQK	I	0.906	1.127	1.395	1.509	1.458	1.302	2.614	1.496	1.159	3.578
sll0849-AAEDPEFETFYTK	I	1.131	1.128	1.159	1.094	0.978	1.654	1.668	2	1.222	2.12
sll0851-AAAAGFEK	I	1.069	1.035	1.279	0.82	0.9	1.617	1.503	1.744	1.062	2.255
sll0851-SPSGEIIFGGETMR	I	0.992	1.109	1.073	1.353	0.991	1.525	1.043	1.316	1.286	1.925
sll0861-LLTGPEILAGSTR	I	0.775	0.809	1.548	1.6	1.091	0.719	1.263	2.151	1.407	2.307
sll0865-NAQYELER	I	1.293	1.077	1.358	1.326	1.074	1.23	1.237	1.386	0.921	2.49
sll0873-TFGYEDYR	I	1.111	1.326	1.349	1.289	1.089	1.667	1.349	1.692	1.104	2.537
sll0897-SNLEVSYLQAILGCR	I	1.053	0.973	1.843	1.384	1.044	1.37	1.201	1.358	0.947	1.393
sll0947-AQEGSENLYASIDLVADK	I	1.331	1.643	1.343	1.773	0.881	1.389	2.046	1.429	1.784	1.848
sll1027-GWQEGWVTPEPPAK	I	0.858	1.205	1.908	1.447	1.746	1.324	1.374	1.402	1.206	2.079
sll1028-EIVNPSIIR	I	1.087	1.174	1.873	1.417	1.019	1.144	1.201	1.502	1.186	1.4
sll1035-DIDANLIR	I	1.395	1.247	1.669	1.401	1.28	1.153	1.241	1.745	1.374	2.467
sll1043-AIMQALPAR	I	1.31	1.223	1.207	1.411	1.032	1.459	1.226	1.177	1.196	1.919
sll1043-ATEVETAIAELPETDPVK	I	1.108	1.156	1.317	1.135	1.128	1.457	1.467	1.851	1.311	2.055
sll1043-DAALDEIK	I	1.078	1.188	1.342	1.367	1.1	1.657	1.305	1.916	1.106	2.117
sll1043-DGIDFLPLTVDYEGR	I	1.186	1.29	1.241	1.252	1.117	1.117	1.331	1.254	1.586	2.241
sll1043-LGIHPDEAAEAR	I	1.082	1.04	1.093	1.279	1.265	0.974	1.147	1.35	1.168	1.339
sll1043-LVGNLYK	I	1.331	1.247	1.359	1.835	1.944	1.981	1.557	2.208	1.027	1.709
sll1043-SISFDGR	I	1.537	1.358	1.342	1.758	1.229	1.662	1.085	1.667	1.362	2.403
sll1043-VGLVGDDFIINPTYR	I	1.247	1.3	1.449	1.113	1.081	1.432	1.42	1.533	1.241	1.814
sll1056-EQELIDIFHR	I	0.92	1.191	1.153	1.283	1.228	0.975	1.6	1.723	1.502	2.025
sll1056-ETGMVPYEYLLSESQER	I	1.103	1.114	1.179	1.034	0.978	1.036	1.9	1.179	1.193	1.81
sll1091-MISPSNIEVNIGQTLK	I	1.279	1.422	0.86	0.838	0.891	1.539	2.432	1.913	1.151	3.446
sll1098-EAVGQADPVLLEPVMK	I	1.326	0.894	1.466	1.187	0.756	1.236	1.354	1.705	1.151	2.022
sll1099-DMVDDEELLELVELEVR	I	1.043	1.038	1.18	1.524	1.049	0.857	1.245	1.235	1.384	1.577
sll1099-GITINTAHVEYETDSR	I	1.067	1.117	1.091	1.305	0.835	0.873	1.415	1.281	1.28	2.036
sll1099-KDMVDDEELLELVELEVR	I	1.162	1.056	1.567	1.925	1.403	0.976	1.417	1.579	1.214	2.213
sll1099-SYTADDGSAVEMVMPGDR	I	0.988	0.896	1.02	1.275	0.927	0.838	1.138	1.191	1.03	1.5
sll1127-GEGGYIDDQGTPR	I	1.05	1.085	1.218	1.276	0.974	1.362	0.656	1.59	1.3	1.908
sll1178-DGVIVAAVQEER	I	1.055	0.951	1.945	1.373	0.792	1.022	1.196	1.419	0.837	1.379
sll1180-SLTIADYQSFLR	I	1.188	1.651	1.236	1.472	1.152	1.314	1.968	1.761	1.188	2.138
sll1185-FQEDSWQR	I	0.975	0.907	1.684	2.036	0.822	0.787	0.851	1.154	1.564	1.351
sll1212-AMWAMLQQEQPDDYVVATGETHEVK	I	1.435	1.156	0.965	1.04	1.071	1.43	1.061	1.893	1.15	1.9
sll1212-LHYGDLTDGTTLR	I	0.633	0.638	1.287	1.953	1.257	0.812	1.49	1.971	0.6	1.215
sll1212-VSFDSPEYTVDSVAMGTLR	I	1.012	1.023	1.195	1.462	1.162	1.168	1.379	1.413	1.232	1.737
sll1234-GQLEPGMHSIPVEVDQEIAR	I	0.701	0.934	0.978	1.422	1.119	0.724	1.03	1.552	1.426	1.443
sll1234-TIVVAGYGWCGK	I	0.905	1.018	1.286	1.522	0.986	1.207	1.315	2.11	0.953	1.273
sll1234-YGTGQSTLDGIIR	I	0.98	1.162	1.533	1.534	0.738	1.042	1.391	1.852	1.887	2.694
sll1252-DFLGALLGTGLVR	I	1.056	1.096	1.383	1.688	0.959	2.021	0.882	1.774	1.459	3.141
sll1258-LAIPANVTVLCIGK	I	1.287	1.03	1.477	1.221	1.234	1.685	0.853	1.869	1.034	1.363
sll1260-QAAGIISQEAQR	I	1.204	1.365	1.485	1.56	1.465	1.516	1.44	1.46	1.646	2.222
sll1317-AAEVEIPQAVLPDTVFEAVVK	I	0.967	0.969	1.2	1.398	0.934	0.975	1.032	1.04	1.145	1.412
sll1317-GGLNVGAVLMLPEGFK	I	1.022	1.1	1.27	1.252	0.832	1.417	1.587	1.526	1.151	1.512
sll1317-IPYDLDSQQVLGDGSK	I	0.999	1.079	1.146	1.03	0.82	1.405	1.619	1.59	1.268	1.401
sll1326-ELIIGDR	I	1.11	1.12	1.57	1.078	1.151	1.469	1.33	1.622	1.297	2.12
sll1326-QQIESYDQSVQVSNVGTVLQVGDGTAR	I	1.01	1.163	1.443	1.17	0.842	1.361	1.591	1.828	1.096	1.429
sll1326-VSIRPDEISSIIR	I	0.993	0.963	1.513	1.49	1.306	1.057	0.941	1.265	1.19	1.789
sll1327-ALQESAASELAAR	I	1.299	1.442	2.097	1.688	0.909	2.175	1.29	1.193	1.481	3.05
sll1327-LSFAETELPLFEQR	I	1.334	2.36	3.072	2.222	1.784	2.11	2.848	1.487	2.253	5.238
sll1341-ILADTEEDHAYWLEK	I	1.062	1.227	2.006	1.385	1.767	1.119	1.54	1.376	1.207	1.856
sll1356-SEAAESFDFQR	I	1.067	1.05	1.568	1.492	1.395	0.986	0.903	1.442	1.542	2.643
sll1362-DGINQLLEQAR	I	1.178	1.096	1.347	1.537	1.253	1.625	1.948	1.524	1.471	2.193
sll1362-EVTWIPTQGENR	I	1.121	1.183	2.53	1.97	1.078	1.363	1.166	1.674	1.22	1.581
sll1362-LIIVDPR	I	1.014	1.103	1.609	1.346	0.794	0.925	1.032	1.261	1.48	1.626
sll1380-NLDFTLNAPAGHLPSPR	I	1.507	0.911	1.831	1.672	1.842	1.164	1.151	2.18	0.962	3.948
sll1390-RGETAESLLTDEMVDSLLR	I	1.179	1.233	1.426	1.74	1.428	1.273	1.3	1.627	1.022	1.971
sll1393-AAMEFLLR	I	1.497	1.311	1.654	1.351	1.539	1.824	1.441	1.772	1.206	2.393
sll1394-GFFDLFGK	I	0.955	0.911	0.802	1.874	0.859	0.576	1.765	1.382	1.58	1.672
sll1414-DLDLYR	I	1.066	1.359	1.481	2.133	1.706	1.219	1.527	1.454	1.32	2.93
sll1414-VLEDAAEAER	I	1.061	0.928	1.492	1.775	1.331	1.2	1.275	2.008	1.15	2.082
sll1418-DEDGQVYYTLEYR	I	0.891	1.138	1.152	1.092	0.852	1.444	1.863	1.188	1.485	3.24
sll1425-ATYGAMDQAYR	I	1.278	1.146	1.69	1.711	1.408	1.451	1.19	1.252	1.911	3.015
sll1430-DITTLLNSPEGLR	I	1.033	1.084	1.769	1.897	1.482	1.006	0.94	1.548	1.361	2.241
sll1430-VLIVDDLIATGGTAK	I	1.158	1.175	1.723	1.459	1.314	1.472	0.955	1.73	1.789	3.853
sll1435-AIEYEIER	I	1.248	1.006	1.262	1.374	1.08	1.202	1.272	1.416	1.261	2.665
sll1435-DILPELLEK	I	1.081	1.021	1.218	1.1	0.909	1.162	1.286	1.508	0.959	1.653
sll1435-GLVQISDPDELTAIIQAVIADHPK	I	1.055	0.901	1.094	1.355	1.234	1.103	1.133	1.604	1.199	1.919
sll1435-YFPEPDLPPLEVSEQQK	I	1.197	0.978	1.391	1.382	1.117	1.087	1.419	1.603	0.917	1.59
sll1440-GSQLGAWASPQSR	I	1.316	1.017	1.661	1.227	1.794	0.833	1.529	1.151	1.139	2.326
sll1443-SIGIQPDILVCR	I	1.071	1.222	1.459	1.452	1.43	1.112	1.441	1.745	0.909	1.501
sll1443-SPDLSQWQSLVEK	I	1.166	1.432	1.15	1.131	0.914	1.358	1.32	1.813	1.577	2.585
sll1450-ADWVDQNPK	I	0.967	0.871	1.254	1.236	1.243	1.441	1.539	1.858	1.928	4.386
sll1450-GIETFFDGITFDPENPQAYLDSLK	I	0.99	1.058	1.249	1.759	1.412	1.363	1.186	1.647	2.259	5.046
sll1450-SHDQWFLTENIR	I	0.929	0.922	1.357	2.18	1.557	1.202	1.829	1.366	1.659	3.151
sll1450-VPFEDIIDR	I	0.907	0.947	1.327	1.552	1.45	1.533	1.482	1.858	2.196	4.969
sll1450-WGYLPASTDTK	I	0.989	0.996	1.414	1.551	1.489	1.575	1.492	2.123	1.905	4.901
sll1452-SEGLWILTQLAR	I	1.126	1.228	1.349	1.917	1.789	2.157	1.348	2.918	1.089	1.967
sll1452-VLLLDEPFGALDALTR	I	1	1.211	2.222	3.16	1.839	1.315	2.362	2.167	4.986	8.299
sll1456-FAGENNLSPK	I	0.973	1.301	1.465	1.435	1.278	1.193	1.362	1.415	0.779	1.904
sll1463-DQIATLLGGR	I	1.07	1.255	1.253	1.521	1.146	1.376	1.366	1.369	1.465	2.864
sll1463-GMAALGYTLQMPTEDR	I	1.041	1.486	1.397	2.052	1.126	1.365	1.464	1.247	1.309	2.18
sll1463-TTPIFDLELPK	I	1.025	1.026	1.266	1.602	1.413	1.935	2.082	1.517	1.14	2.083
sll1463-VTFDDVAGVEEAK	I	1.126	1.254	1.223	1.811	1.371	1.453	1.384	1.587	1.302	2.452
sll1470-AFVVPGSEQVK	I	1.209	1.235	1.064	1.372	1.127	1.24	1.352	1.986	0.9	2.056
sll1470-LQGDQLSASSSNR	I	0.797	1.156	1.34	1.558	0.877	0.893	1.065	1.188	0.807	2.288
sll1470-SIASEPDAVYDDVVSFR	I	1.174	1.259	1.428	1.671	1.152	1.444	1.223	1.421	1.045	1.912
sll1491-GPSLEINTIAVSPNNR	I	1.258	1.255	1.368	0.904	0.854	0.74	0.953	1.03	1.218	2.511
sll1491-IWDLSALAR	I	0.947	1.048	1.669	1.612	1.483	1.045	1.078	1.64	0.872	2.586
sll1499-AYVEEVVR	I	1.01	1.152	1.318	1.526	1.094	1.017	1.183	1.729	1.352	1.97
sll1499-EVPVNSDVLGIQAK	I	1.197	1.107	1.487	1.53	1.757	1.26	1.579	1.939	1.254	1.935
sll1499-INPEIITLQR	I	1.127	1.301	1.375	1.627	0.96	1.081	1.183	1.373	1.021	1.693
sll1499-LAPGQMIAVDLAEQK	I	1.112	1.305	1.527	1.495	1.444	1.311	1.154	1.652	1.202	1.533
sll1502-SLEQLPSPGNVPGTDAESLR	I	1.249	1.681	1.608	1.376	1.232	1.184	1.847	1.754	1.247	2.805
sll1525-GHTYEDILASINAR	I	1.077	1.179	1.268	1.46	0.883	1.341	1.064	1.521	1.068	1.507
sll1526-DFFLNTQFR	I	0.963	1.239	1.483	1.451	1.271	1.44	1.831	1.394	1.639	2.011
sll1530-TADDYPVGADIR	I	1.246	1.204	1.312	1.183	1.545	1.921	1.798	1.767	1.275	2.427
sll1545-VAMVGALNQNPGLR	I	1.098	0.962	1.045	1.03	0.997	1.474	1.6	1.218	1.121	1.948
sll1553-AGGDLLEQVELFDEYR	I	1.03	1.201	1.316	1.383	1.142	1.179	1.239	1.328	1.17	1.437
sll1553-EIDLIEEVAR	I	0.863	1.283	1.334	1.536	1.113	1.109	1.042	1.611	1.235	1.775
sll1553-FAEEGEK	I	1.215	1.375	1.317	1.574	1.117	1.366	1.424	1.816	1.533	2.181
sll1553-GLLEAIFQR	I	1.209	1.106	1.202	1.464	1.037	1.657	1.402	1.588	1.166	2.055
sll1553-LITLDDQER	I	1.006	1.179	1.598	1.731	1.574	1.373	1.354	1.664	1.338	2.189
sll1553-SSGMICSLAELGLSK	I	1.076	0.961	1.081	1.465	1.241	1.411	1.406	1.723	0.97	1.578
sll1559-AEGLDAIFTR	I	0.992	1.015	1.659	1.354	1.087	1.481	0.921	1.842	0.863	1.94
sll1559-ALDPNDFK	I	1.047	0.962	1.535	1.087	1.136	1.623	1.15	1.964	0.758	2.144
sll1559-ALNLPLFAPDNAASNAITAVAPLGVEAEK	I	1.166	1.246	1.374	1.524	1.075	1.228	1.306	1.683	0.848	1.788
sll1559-GYMIPPGLGFVSVSAK	I	0.988	0.961	1.685	0.994	1.056	1.389	1.089	1.97	0.883	2.042
sll1559-TLLEADSDK	I	1.002	0.848	1.359	1.184	1.313	1.515	0.991	1.811	0.833	1.831
sll1561-GAYWDQETIK	I	0.653	1.242	1.157	1.279	1.004	1.503	1.865	2.331	1.52	2.842
sll1579-LGIVAVDEAIPLELR	I	0.973	1.259	1.587	1.015	0.967	1.263	1.819	1.358	1.1	2.317
sll1581-EVSPDEFEAIATANFSPR	I	0.936	0.698	1.916	1.048	0.653	0.975	1.362	0.857	0.792	2.518
sll1581-LNPDGTVTR	I	0.992	0.803	1.978	1.372	1.664	0.514	1.006	0.951	1.251	3.274
sll1583-DLQSVQASLENALAER	I	0.962	1.1	1.458	1.243	1.018	1.113	1.193	1.162	0.886	1.3
sll1633-AVMADAGSALMGIGVGSGK	I	1.166	0.947	1.284	1.084	1.385	1.255	1.424	1.845	0.878	2.546
sll1633-EAATAAISSPLLESSIQGAK	I	1.204	1.031	1.25	1.013	1.2	1.53	1.274	1.625	0.909	1.84
sll1633-SLEGTDLVFITAGMGGGTGTGAAPIVAEVAK	I	1.11	1.158	1.401	1.705	1.508	1.35	1.614	1.948	0.923	2.872
sll1638-DMLGLASSLLPK	I	0.775	0.97	1.081	1.273	0.877	1.549	1.153	1.654	0.836	1.682
sll1638-IAQLQVYVNPIAVAR	I	0.849	0.888	0.998	1.352	1.398	1.558	1.275	1.473	0.76	1.409
sll1641-FVPMEGDR	I	1.465	1.017	2.144	1.357	1.683	1.179	1.146	1.067	1.468	2.567
sll1641-LNLATFVTTWMEPEAR	I	1.094	1.397	2.148	1.863	1.742	1.446	1.577	1.685	1.929	3.006
sll1679-ADATGIGFAIPIDQAK	I	0.926	0.779	1.376	1.217	1.21	1.46	2.141	2.038	0.894	3.737
sll1745-EVPASVAR	I	0.768	1.112	1.691	1.583	0.811	1.229	2.648	1.612	1.139	2.063
sll1747-DSIGGVVECAIR	I	1.223	1.105	1.294	1.533	1.304	1.416	1.293	1.58	1.048	2.323
sll1771-DMGTTAVLIAFR	I	1.096	0.866	1.033	0.981	1.136	0.753	1.132	1.183	0.997	1.406
sll1786-VVAIGEMGLDFFK	I	1.443	1.202	1.688	1.285	1.366	1.512	1.316	2.006	1.156	1.656
sll1787-AIGLSDNEILDSLSHPEFYQK	I	1.131	1.14	1.471	1.549	1.42	1.533	1.739	1.479	1.076	2.408
sll1787-ALMGSNMQR	I	1.153	1.54	1.254	1.543	1.319	1.372	1.207	1.607	1.084	1.571
sll1787-DSGMVIVSR	I	1.067	1.239	1.431	1.362	1.209	1.006	1.377	1.332	1.186	1.992
sll1787-EIPNVGEDALR	I	1.107	1.242	1.274	1.138	1.045	1.397	2.004	1.488	1.37	2.352
sll1787-GEADQPPEEK	I	1.059	1.149	1.245	1.152	1.017	1.51	1.346	1.711	1.258	2.59
sll1787-IQVFDGR	I	1.095	1.197	1.469	1.584	1.419	1.266	1.538	2.28	1.035	2.049
sll1787-ITPFDEMYGEEASR	I	1.099	1.106	1.31	1.81	1.21	1.303	1.512	1.555	1.114	2.854
sll1787-LGPEEITR	I	1.214	1.036	1.437	1.345	1.041	1.106	1.117	1.229	1.582	3.251
sll1787-SVGELLQNQIR	I	1.195	1.229	1.354	1.759	1.166	1.748	1.644	1.407	1.428	2.331
sll1787-TYSASLIPNR	I	1.094	1.174	1.376	1.823	2.113	1.397	1.352	2.079	0.714	2.063
sll1787-VAPGDIPTDEEGNIIGESVPIR	I	0.999	1.022	1.235	1.473	1.008	0.904	1.142	1.296	1.134	1.716
sll1787-VNDYGFIETPYFR	I	1.084	0.709	0.965	1.478	1.124	1.03	1.298	1.116	1.387	2.082
sll1789-ASLNTDSFISAASFQETTR	I	0.94	1.084	1.017	1.357	0.953	0.939	1.037	1.682	1.094	2.282
sll1789-DQESDPLGGASK	I	1.015	1.051	1.304	1.174	1.269	0.885	1.052	1.37	0.969	1.272
sll1789-DVAGDLAGEVLFDR	I	1.157	1.158	1.228	1.464	1.025	0.774	1.149	1.073	1.465	2.253
sll1789-DVVGPDGEIIAK	I	1.151	1.04	1.435	1.321	1.052	1.305	1.216	1.684	1.351	2.412
sll1789-EGLTVTEYVISSYGAR	I	1.223	1.03	1.356	1.9	0.926	1.142	1.456	1.701	1.115	2.204
sll1789-EIEIITASVLLDQAQVK	I	1.15	1.258	1.149	1.501	1.402	1.308	1.218	1.759	0.935	1.73
sll1789-EQYVIYTADK	I	1.265	1.257	1.676	1.456	1.103	1.297	1.731	1.863	1.353	1.992
sll1789-GDNLVLLVFER	I	1.066	1.103	1.478	1.659	1.314	1.26	1.476	1.3	1.338	1.742
sll1789-GGLVWILSGEVYNLPPGAEPVVK	I	1.013	1.168	1.295	1.785	1.356	1.43	1.676	1.712	1.185	2.117
sll1789-GLMADPQGEIIDLPIK	I	1.117	1.143	1.188	1.858	1.124	1.042	1.229	1.358	1.246	2.91
sll1789-IAAVTDEVYVR	I	1.1	1.088	1.562	1.538	1.366	1.33	1.344	1.773	0.989	1.67
sll1789-IDDGGDTTMLPGELVELR	I	1.154	1.154	1.433	1.277	1.131	1.182	1.063	1.586	0.957	1.43
sll1789-LLVQDGDQIPPGAVVAR	I	1.22	1.078	1.434	1.401	1.323	1.11	1.222	1.66	1.17	1.676
sll1789-LVTNDGGVVR	I	1.164	1.259	1.311	1.581	1.249	1.495	1.497	1.602	1.373	2.107
sll1789-SPLTCEAAR	I	1.094	1.17	1.229	1.474	0.975	1.042	1.469	1.459	1.204	1.97
sll1789-VTAMTDGDQVK	I	1.154	1.264	1.453	1.551	1.308	1.416	1.55	1.823	0.992	1.921
sll1796-ISDSDMEDVAAYVLDQAEK	I	0.153	0.286	0.561	0.52	0.507	0.191	0.731	1.216	0.466	0.555
sll1799-LPGSTGAGTTPGR	I	1.788	1.808	3.136	1.945	1.427	1.429	2.743	1.502	1.597	3.711
sll1803-SAVANAEHNEGLEPADLVVSQAFADGGPSLR	I	1.471	1.968	3.006	2.61	1.197	1.578	2.261	1.418	1.905	4.13
sll1804-ADIDYAYR	I	1.75	3.156	3.125	2.992	1.483	1.635	3.065	1.252	3.541	4.803
sll1804-GEVIPGQEAAIVAPPSQPR	I	1.243	2.018	2.081	2.422	1.353	1.493	1.963	0.633	2.301	3.274
sll1808-EGMPVGVMVTLR	I	1.249	1.44	2.046	1.63	1.399	1.597	2.157	1.339	1.574	2.834
sll1808-EQLIFPEIDYDTIDQIR	I	1.157	1.462	1.982	1.57	1.409	1.473	2.256	1.848	1.653	2.959
sll1808-GISPNSFDGR	I	1.579	1.972	2.181	2.364	1.429	2.342	2.278	1.123	1.82	3.019
sll1808-GMDVSIITSAQTDEEGR	I	1.137	1.283	1.789	1.466	0.851	0.908	1.327	1.19	1.616	2.902
sll1808-GNYSLGIR	I	1.171	1.849	1.948	1.963	1.122	1.608	2.951	1.952	1.436	3.724
sll1809-ASTDTISDMLTR	I	1.308	2.565	3.114	2.926	1.471	2.597	3.063	1.224	3.091	5.46
sll1815-GTQAVGLAETLGIPHISTGDMLR	I	1.162	0.811	2.329	0.886	1.199	1.194	1.135	1.139	1.38	3.251
sll1818-EDVLEIMLNMK	I	1.183	1.245	1.455	1.081	1.032	1.269	1.354	1.623	1.07	1.754
sll1818-IAGVNHEFATILGVR	I	1.036	1.094	1.17	1.267	1.039	1.124	1.466	1.9	1.341	1.679
sll1818-SAEEVIEALQK	I	1.026	1.07	1.335	1.248	1.021	1.16	1.458	1.745	1.189	2.114
sll1818-VLLSNLPGAAVTAIR	I	1.164	1.297	1.344	1.387	2.072	1.468	1.553	2.097	0.906	2.594
sll1818-VNYTVEDIR	I	1.042	1.069	1.336	1.548	1.141	1.458	1.507	1.796	1.091	1.788
sll1823-GIGPTYADK	I	1.064	1.194	1.291	1.501	0.898	1.315	1.742	2.193	1.135	2.283
sll1823-LLWTVEYK	I	1.051	1.335	1.371	1.454	1.458	1.29	1.537	1.714	0.954	2.055
sll1823-VVDLMNPEILR	I	1.134	1.217	1.423	1.754	1.837	1.202	1.53	1.92	1.053	1.744
sll1830-AFSTYNEGENLPLVVGGVDR	I	0.986	0.909	1.131	0.899	1.123	1.246	1.249	1.853	0.992	1.676
sll1830-DLVYGLHR	I	1.226	1.11	1.367	0.797	0.977	1.05	0.776	1.838	0.93	1.586
sll1830-IALVLR	I	1.183	1.243	1.875	1.365	1.374	1.277	1.637	1.598	1.028	1.616
sll1835-GQLTGAQYIVLGR	I	1.107	1.177	1.598	1.236	1.05	0.991	1.387	1.35	0.896	1.869
sll1852-GDYGVSVGR	I	0.844	0.869	1.698	1.458	1.218	1.092	0.883	1.356	1.486	2.178
sll1908-DVLLGLPAR	I	1.1	1.176	1.39	1.321	1.202	1.583	1.113	1.677	1.112	1.799
sll1908-GDAIMALSLDDPLPDGLLSEITK	I	1.302	1.422	1.367	1.25	1.138	1.941	1.44	1.695	1.216	2.163
sll1908-LAETLGTLVGQLAGGR	I	1.279	1.092	0.967	1.11	3.531	1.409	1.099	1.343	0.859	0.78
sll1910-AVPLDDR	I	1.163	1.037	1.118	1.657	1.014	1.037	1.207	1.589	1.013	1.617
sll1910-GSFNLQTETASPR	I	0.948	1.138	1.475	1.683	1.113	0.927	1.225	1.113	1.206	2.354
sll1931-GGLIMTNNEELGK	I	0.874	1.051	1.296	1.04	0.841	1.445	1.389	1.978	1.196	1.636
sll1987-LLWPIK	I	0.91	0.864	1.776	1.131	1.639	1.284	0.886	2.154	1.248	1.563
sll1987-SYAEVYAQDDNR	I	0.921	1.692	1.557	0.949	0.871	1.487	0.977	1.917	1.173	1.478
sll2001-LTLADALVFAEK	I	1.03	1.151	1.384	1.469	1.309	1.12	1.272	1.964	1.347	2.643
sll2001-SLTFDSGGLNIK	I	0.859	0.91	1.563	1.705	1.811	1.037	1.275	1.96	1.166	2.645
sll2005-DGDSNLGGENIR	I	0.557	0.657	1.104	0.988	1.074	0.585	0.956	1.427	1.116	1.218
sll2005-DLVDQGYIYIACPPLYK	I	0.796	0.657	1.325	0.833	0.757	0.972	0.826	1.64	1.331	1.478
sll2005-GDDFDISSLR	I	0.72	0.737	1.376	1.02	0.833	1.335	1.177	1.507	1.213	1.84
sll2005-SVLESSTLPGK	I	0.894	0.993	1.215	1.005	0.97	1.059	1.593	1.577	1.164	1.503
sll2005-VVIMTDADVDGAHIR	I	0.844	1.047	1.265	0.852	1.351	1.052	1.048	1.552	1.038	1.736
slr0006-DQPLGILTR	I	0.725	0.453	0.737	0.344	0.423	0.541	0.289	1.424	0.499	0.766
slr0015-LLLPVSLK	I	1.118	0.995	1.171	1.051	2.027	1.31	1.459	2.365	0.636	2.269
slr0032-FVPFEDAK	I	1.26	1.135	1.736	1.672	1.823	1.311	1.38	1.933	1.301	2.118
slr0032-GIPDPEDPGTILLFR	I	1.092	1.204	2.155	1.466	1.783	1.464	1.05	1.42	1.297	1.963
slr0040-GVETFFDGITFDPANPSAYLQSLAIK	I	0.972	0.758	1.261	0.945	1.461	0.639	0.531	0.929	0.976	1.955
slr0049-IDEVEYQGQK	I	1.112	1.01	1.581	1.847	1.776	1.492	1.465	2.442	0.936	2.081
slr0049-QAGVFNVEEMDPDPFLAK	I	0.897	0.883	1.442	0.999	1.608	1.04	1.289	1.788	0.947	2.274
slr0056-GAAPGESSIWK	I	0.909	1.147	1.219	1.157	1.01	1.641	1.31	1.796	1.46	1.967
slr0074-GLSEDVVR	I	1.166	1.156	1.555	1.465	1.325	1.094	1.684	1.863	1.258	1.736
slr0075-MNPAFLER	I	0.923	1.379	1.517	1.292	0.818	0.88	1.351	1.255	1.416	2.367
slr0118-YGADTVMDLSTGGGDLDVIR	I	0.973	1.045	1.667	2.166	1.108	0.728	1.02	1.718	1.566	1.611
slr0156-AFNLDPQDLELAIK	I	0.913	1.035	1.556	1.393	1.173	1.384	1.14	1.532	1.006	1.9
slr0156-AIDLVDEAAAR	I	0.947	1.081	1.306	1.659	1.382	1.054	1.333	1.628	0.985	1.525
slr0172-ALGQTVGEVMNDVPISILPTQTLR	I	0.858	1.025	0.944	1.134	1.053	0.766	1.194	1.45	1.198	1.126
slr0185-AYIEGPELAPGTK	I	1.03	0.797	1.237	1.058	1.073	1.258	1.154	1.834	0.899	3.6
slr0185-VVVLEDVVTTGK	I	1.063	0.912	1.553	1.288	1.676	1.022	1.541	1.935	0.845	2.85
slr0212-EFEGER	I	0.835	0.893	1.251	1.382	0.671	1.162	1.036	1.203	1.962	2.398
slr0212-SGDANLPVEER	I	1.254	1.307	1.203	1.635	0.943	0.618	1.043	1.213	1.779	1.548
slr0213-TTQIPVPPVVSDQALPDR	I	0.95	1.048	1.33	1.103	1.177	1.275	1.16	1.157	1.074	1.462
slr0220-EVTTTVMVTHQR	I	1.415	1.075	1.549	1.845	1.557	0.936	1.32	2.021	1.306	1.808
slr0220-GDFIFVNK	I	1.304	1.141	1.376	1.307	1.193	1.329	2.017	1.796	1.668	3.231
slr0228-ETIDGEEFR	I	1.038	0.849	1.296	1.452	1.153	1.034	1.035	1.149	1.943	1.733
slr0228-LAPEVSIDSIAR	I	0.908	0.889	0.993	1.574	1.087	1.354	1.345	1.383	1.218	1.432
slr0228-LVDLLIEK	I	1.057	1.058	1.293	1.461	1.261	1.688	1.413	1.667	1.563	1.393
slr0228-QVMVDAPDYSGR	I	1.291	0.659	1.36	1.338	1.447	0.877	0.769	1.882	1.374	2.415
slr0228-SAITLLEIDDAVDR	I	0.99	0.849	1.19	1.418	1.175	0.946	0.991	1.472	1.826	1.708
slr0228-SEYSEEVATR	I	0.712	1.142	1.427	1.676	1.157	0.845	1.29	1.753	1.661	1.842
slr0228-VDLPTNAPELIAR	I	1.03	1.117	1.223	1.554	1.137	1.361	1.425	1.408	1.491	1.794
slr0237-LIAEAWDAAGLYSVGK	I	1.032	1.224	1.813	1.3	1.304	1.172	2.102	1.803	1.667	3.031
slr0244-ASITILHVVPPQITTEAFTEK	I	1.133	1.41	1.354	1.398	1.254	1.357	1.577	1.537	1.256	1.848
slr0244-DYPEGELILAR	I	0.965	1.191	1.351	1.195	0.912	1.149	1.416	1.625	1.071	1.717
slr0261-EMIYDLWEAASGMR	I	1.235	0.958	1.571	0.875	1.283	1.274	0.893	1.933	1.174	1.975
slr0322-GAINIESTVGK	I	1.031	0.915	1.405	1.077	1.418	1.999	1.607	1.756	0.927	2.973
slr0335-AASADYFR	I	1.213	1.953	2.715	2.036	1.336	1.655	1.387	1.114	1.764	2.342
slr0335-EFIEGLGTSELYMK	I	1.198	1.715	2.266	1.505	1.08	1.563	2.7	1.621	1.819	2.157
slr0335-GLGVEAQECR	I	1.044	1.734	2.462	1.86	1.153	1.534	2.198	1.094	1.838	2.025
slr0335-QPALVGASSDSR	I	1.118	1.73	2.022	1.886	1.296	1.5	2.108	1.058	2.055	1.731
slr0342-IVSGVPAAIPVVGDQLVTLMR	I	1.102	0.94	1.221	1.206	1.487	1.361	1.195	1.692	1.272	1.194
slr0342-QGISGPL	I	0.937	0.807	1.195	0.841	1.283	0.889	0.827	1.481	1.022	1.225
slr0394-ALAANADLYVNDAFGTAHR	I	0.909	0.934	1.07	1.346	1.032	1.262	1.348	1.966	1.06	1.69
slr0417-AEDSVIIGSQK	I	0.742	1.058	1.162	1.043	1.085	1.059	1.692	2.282	1.378	1.957
slr0417-DAIIVTELPYQTNK	I	1.164	0.746	1.492	1.201	1.291	1.29	1.433	1.519	1.146	2.161
slr0417-LIATDLR	I	1.046	1.109	1.481	1.716	1.318	1.065	1.246	1.542	1.183	1.793
slr0431-ALVAATADAQAQAR	I	0.969	1.008	1.507	1.496	1.717	0.923	1.287	1.283	0.93	2.59
slr0431-IVINPSPDQPMPLFR	I	1.163	1.313	1.391	1.575	1.38	1.179	1.466	1.542	0.973	2.155
slr0453-GNINTPMDLAIQNQIDR	I	1.104	1.022	1.691	2.032	1.282	1.386	1.235	1.392	1.402	2.375
slr0506-EAFVQELSEQGSDAQK	I	1.307	1.426	1.66	1.698	1.388	1.649	1.842	1.447	1.093	2.301
slr0506-GYVSQELAGER	I	1.544	1.669	1.58	1.945	1.179	1.794	1.46	1.197	1.465	3.132
slr0520-ALEDNEQILFR	I	1.281	1.275	1.63	0.994	0.943	1.43	1.239	1.924	1.197	2.069
slr0536-GPIIDPPIR	I	0.912	1.291	1.496	1.251	0.999	1.132	1.107	1.291	1.097	1.916
slr0536-QVDQLL	I	1.037	1.207	1.488	1.529	1.225	1.354	0.864	1.423	0.984	1.669
slr0542-EILYLK	I	1.302	1.206	1.559	1.343	1.774	1.488	1.533	2.113	1.01	2.392
slr0543-AESSFQEELAGLLK	I	1.133	1.368	1.305	1.053	0.986	1.285	1.56	1.818	1.212	3.34
slr0543-AEYYSVTDQEAITALQR	I	0.767	0.968	1.374	0.97	0.842	1.369	1.362	1.422	1.293	2.253
slr0543-LIGIEAAGESIVSGK	I	1.305	1.078	1.641	1.144	1.061	1.256	1.314	1.838	1.117	2.082
slr0543-SSPLYFAER	I	1.186	1.646	1.358	1.246	1.025	1.73	1.494	0.921	1.136	2.02
slr0549-GAALNAVQIAELLVER	I	0.896	1.384	1.515	1.184	1.141	1.259	0.955	1.775	1.104	1.283
slr0552-ELDPTLVNEQFLK	I	1.091	1.229	1.608	1.55	1.075	1.451	1.532	1.982	1.654	2.176
slr0552-TAEVVTVGK	I	1.187	1.062	1.619	1.692	1.608	1.591	1.699	2.124	1.185	2
slr0552-VASAFVEK	I	1.216	1.281	1.595	1.77	1.775	2.11	1.623	1.77	1.329	1.879
slr0557-EQIEDYGLGEAAK	I	1.25	1.171	1.246	1.169	0.859	1.384	1.467	1.733	1.162	1.641
slr0557-VTPAHDPNDFVMGQR	I	0.975	1.495	1.451	1.233	1.121	1.147	1.479	1.387	1.215	2.126
slr0559-GDGTLEVIDK	I	0.911	0.969	1.318	1.075	1.138	1.213	1.252	1.685	1.062	2.28
slr0559-SLEAFTAQWK	I	1.048	1.131	1.385	1.434	1.365	1.149	1.463	1.593	0.949	1.989
slr0583-ELVFVEDFAR	I	1.009	1.005	1.365	1.275	1.102	1.148	1.071	1.763	0.894	1.825
slr0591-AIGLDPLYTDAR	I	1.027	1.207	1.754	1.616	1.027	1.169	1.117	1.907	1.34	1.788
slr0597-EPAAVILK	I	1.329	1.116	1.522	1.12	1.142	1.479	1.524	1.723	1.603	1.929
slr0597-VLILPDLATGPSQTIK	I	1.354	1.066	1.161	1.22	1.067	1.821	1.358	1.597	1.206	1.689
slr0600-DSLYPIFR	I	1.053	0.869	1.538	1.37	1.195	1.188	1.348	1.576	0.874	3.406
slr0600-GLNQVSVAVADGTLAATQIWR	I	1.142	1.179	1.191	1.589	1.411	1.465	1.251	2.285	0.836	1.525
slr0600-GYVEDVTDEGDTLAVK	I	1.037	1.121	1.349	1.725	1.534	1.42	1.202	1.829	0.868	3.123
slr0635-ELTEDYNPLEAGLWR	I	1.202	1.315	1.428	1.285	1.571	1.222	1.289	2.035	1.11	2.163
slr0649-SPLEQAEEFNR	I	0.916	1.327	1.55	1.331	1.124	1.313	1.689	1.29	1.078	2.208
slr0652-DGTMQGPNLDALR	I	1.097	1.031	1.002	1.491	1.23	1.357	1.515	1.395	1.282	1.94
slr0657-SLVGLEIAK	I	1.241	1.449	1.605	1.267	1.162	1.646	1.289	2.078	1.039	1.94
slr0659-EAELGGVGLTGEK	I	1.051	1.001	1.358	1.285	1.391	1.449	1.445	1.604	1.081	2.362
slr0659-SVQPTWEGLVEPLTALEEK	I	0.951	0.985	1.512	1.533	1.426	1.184	1.614	1.705	0.972	1.628
slr0665-IPTVEEYLAIVSEK	I	1.113	1.283	1.698	1.568	2.979	1.765	1.614	2.626	1.113	3.315
slr0665-LGIPPLPLNAQQTTELCELLK	I	1.197	1.162	1.002	1.326	2.13	1.315	1.331	2.886	1.121	2.619
slr0670-ATLLDWTVPSLTDSILNR	I	0.887	0.909	1.435	1.282	1.166	1.127	0.925	1.563	1.017	1.377
slr0670-LAGFVEELSLSGITK	I	0.988	0.872	1.724	1.028	1.813	1.833	1.199	2.213	0.981	1.758
slr0670-NLLVPYDASSAGNYLIER	I	1.125	1.005	1.361	1.335	1.377	1.337	1.432	1.364	1.011	1.697
slr0670-TYLESLVGQVPPGIEVK	I	1.138	1.213	1.631	1.384	1.753	1.331	1.587	1.672	1.185	1.966
slr0670-VEVSSVR	I	0.793	0.965	1.772	1.494	1.805	1.217	1.077	1.767	1.084	2.495
slr0670-VPVMILRPQLVSTYTVEEMALR	I	1.037	1.261	1.3	1.729	1.19	1.368	1.221	1.69	0.88	1.552
slr0676-GFTGIDDPYEPPTNPDVECR	I	0.833	0.703	1.131	1.113	0.792	0.625	1.005	1.446	1.498	1.515
slr0676-GVTIWLTGLSGAGK	I	1.119	1.322	1.651	2.045	2.139	1.137	1.744	2.235	0.84	2.003
slr0676-LEVLDGDVVR	I	1.14	1.11	1.345	1.485	1.354	1.257	1.3	2.216	1.237	2.315
slr0676-TDLEELDESVGK	I	1.114	1.085	1.669	1.891	1.394	1.209	1.784	1.891	0.981	1.728
slr0723-AFAETALDFQELLK	I	1.11	0.863	1.385	2.255	2.565	1.302	1.393	3.036	0.628	2.864
slr0731-ALILAATPER	I	1.241	1.235	1.441	1.515	1.183	1.74	1.15	1.986	1.248	2.352
slr0731-GAILSLDSR	I	1.097	1.034	1.461	1.392	1.502	0.93	1.696	1.668	1.103	2.562
slr0731-SDFGPDR	I	1.161	1.112	1.306	1.975	1.327	1.455	1.154	2.034	0.795	2.876
slr0738-GDETTQVLR	I	0.996	1.351	1.017	1.582	1.134	2.267	0.905	1.309	1.289	3.352
slr0738-GLLEAIR	I	1.205	1.289	1.229	1.073	1.17	1.452	1.431	1.701	1.037	3.027
slr0743-IAVDTLER	I	0.992	1.131	1.496	1.668	1.165	1.309	1.533	1.611	1.246	2.147
slr0743-IVEEVENSDQQISLK	I	1.112	1.019	1.627	1.748	1.896	0.945	1.073	1.223	1.323	2.193
slr0744-ADVQGSLGAILGSLEQLPQGEVQIR	I	1.117	1.083	1.563	2.089	1.483	0.603	0.762	1.37	1.769	2.904
slr0744-EGDIIEAYEMTMK	I	1.221	1.699	1.575	1.793	0.984	1.433	2.405	1.688	1.723	2.462
slr0744-ELNIILK	I	1.264	1.344	1.439	1.852	1.094	1.216	1.72	1.668	1.381	2.856
slr0744-EYDIIYK	I	1.237	1.552	1.24	1.883	0.935	1.41	2.195	1.661	1.427	3.701
slr0744-GNIAGCYVQSGK	I	1.328	1.336	1.349	1.233	0.954	1.13	1.528	2.272	1.213	2.086
slr0744-GVAVQITQTLDEETAR	I	0.901	1.917	1.754	2.282	1.055	1.186	1.988	1.303	1.849	4.491
slr0752-GLTTSLGTK	I	0.953	0.971	1.399	1.197	1.275	1.526	1.43	1.826	0.77	2.476
slr0752-LVSQYPIVSIEDGLHEDDWESWK	I	1.061	1.209	1.548	1.572	1.781	1.576	1.608	1.964	0.792	2.221
slr0752-VPATIEEIAAR	I	0.975	0.997	1.304	1.155	1.174	1.087	1.152	1.711	0.871	2.302
slr0757-VLIGLDLLYDEIR	I	0.76	0.964	0.973	0.762	0.645	0.674	1.295	0.875	0.929	1.725
slr0758-AILFAYEESR	I	1.142	0.996	2.068	1.106	1.178	1.261	0.932	1.844	1.237	2.469
slr0774-GGSLPFPVEVVENR	I	0.888	1.048	1.129	1.044	1.063	1.102	1.14	1.895	1.667	2.41
slr0783-AGLIPILCVGESK	I	0.943	0.934	1.71	1.305	1.505	1.318	1.446	2.178	1.264	1.945
slr0783-DAGETEQVIVDQVK	I	1.239	1.231	1.761	1.636	1.454	1.25	1.398	1.779	1.422	2.676
slr0783-IIIAGNWK	I	0.997	1.046	1.346	1.252	1.617	0.886	1.395	1.852	1.569	1.875
slr0804-SLVDTLQAMYR	I	0.771	0.776	1.379	0.974	0.696	0.925	1.562	1.901	1.401	1.761
slr0838-AGSWQPLPVFNWLADK	I	1.32	1.103	1.454	1.296	1.434	1.21	1.023	1.459	1.16	1.83
slr0838-APVLVSGTDGVGTK	I	1.008	1.087	1.513	1.72	1.609	1.399	1.48	1.87	0.93	2.427
slr0839-VLEEMWHNDPSLR	I	1.034	0.748	1.338	1.618	1.924	1.254	1.036	1.261	1.377	2.89
slr0844-WYFDDLYDK	I	0.957	1.149	0.798	0.861	1.831	1.944	1.495	2.264	0.973	2.418
slr0877-AEADNLMEMYTHTR	I	0.981	0.95	1.392	1.433	1.49	0.933	1.282	1.338	1.077	1.952
slr0877-VPGGSSGGSAAAVAADECLIALGSDTGGSIR	I	1.11	1.243	1.09	1.055	0.61	1.223	1.675	1.483	1.441	1.775
slr0898-IPHGLLTSQQLQVIGDIINR	I	1.296	1.098	1.329	1.568	0.989	2.058	1.368	1.395	1.274	2.479
slr0898-LADTYGSGEVR	I	1.298	1.025	1.51	1.741	1.535	1.927	2.136	1.856	1.309	1.593
slr0898-TVDGADVYLGGK	I	1.215	1.202	1.517	1.77	1.215	1.83	2.006	1.799	1.518	2.253
slr0899-AGTEISAITTK	I	0.744	0.857	1.312	1.546	0.953	0.83	1.681	1.847	1.675	1.904
slr0899-GLGPVVPTDPLIYR	I	0.723	1.056	1.383	1.62	1.048	0.771	1.308	1.558	1.375	2.036
slr0906-ADIPFR	I	1.016	1.011	1.172	1.101	1.09	1.492	1.354	1.533	1.217	1.84
slr0906-DVFAGVDPGLEEQVEFGVFAK	I	1.357	1.265	1.508	1.613	1.488	1.49	1.576	1.559	1.273	1.863
slr0906-GYFQEEIQR	I	0.977	1.06	1.088	1.143	0.774	1.538	1.146	1.242	1.235	1.915
slr0906-VGDLSTR	I	1.006	1.113	1.221	1.193	1.301	1.533	1.526	1.556	1.149	1.592
slr0907-DYETVTVAVK	I	0.46	1.037	1.28	0.397	0.699	1.349	1.669	1.714	1.086	2.848
slr0940-ISFAEWFLSK	I	1.157	1.103	1.322	1.281	0.893	1.152	1.05	1.69	1.607	1.742
slr0958-AVDESSTMEAVSEK	I	1.037	0.934	1.5	1.391	1.708	1.275	1.616	1.692	0.933	2.068
slr0963-DDVYDLVK	I	1.479	1.949	2.079	1.77	2.266	2.132	3.727	1.769	2.397	3.366
slr1020-AGADLGLK	I	1.086	1.16	1.476	1.077	0.899	1.289	1.671	1.895	1.13	1.925
slr1044-ALEDIIEVSNR	I	1.254	0.837	1.121	0.756	0.973	1.105	1.214	1.579	0.753	1.959
slr1044-GFAIVADEVR	I	1.095	1.132	1.163	1.208	1.226	1.676	1.387	1.723	1.055	3.198
slr1096-AGSPVEIELTDAK	I	1.067	1.361	1.45	1.07	1.041	1.04	1.487	1.683	1.388	2.102
slr1096-EGFVVSTAK	I	1.196	1.007	1.385	1.592	1.198	0.99	1.265	1.579	1.35	1.756
slr1097-IDESALATIEK	I	0.756	1.501	1.238	2.021	1.158	1.173	1.096	1.811	0.875	1.714
slr1097-VFVLADWLK	I	0.894	1.211	1.087	1.459	1.436	1.384	1.357	1.739	0.833	1.549
slr1105-AGQQAALVK	I	0.934	1.139	1.402	2.181	1.261	1.239	1.481	1.509	1.99	2.592
slr1105-ALEYIGPDELVEITPESIR	I	1.152	0.922	1.598	2.025	0.862	0.938	1.758	0.85	1.753	2.142
slr1105-EGYEFQVAQPQVIYR	I	1.006	0.806	1.711	2.473	0.843	0.709	1.405	2.148	1.48	2.113
slr1105-TQLEFVIPAR	I	1.024	0.804	1.5	2.048	1.02	1.469	1.083	1.415	1.712	2.085
slr1106-AQGGELVLQK	I	1.088	1.188	1.409	1.744	1.548	1.193	1.55	1.794	1.516	2.757
slr1129-ESLSILEYFR	I	1.244	1.875	2.505	2.042	1.527	1.688	2.058	1.655	1.628	2.961
slr1140-LMVLLPEGK	I	1.403	0.939	1.563	1.87	1.866	1.471	1.751	1.962	1.137	2.088
slr1159-GVLYAGLMVSPTGEIK	I	1.217	1.208	1.568	1.344	1.223	1.318	1.401	2.382	0.826	1.964
slr1161-AVYAEMSDVYQSSK	I	0.967	1.195	1.605	1.825	1.405	1.11	1.587	1.495	1.408	2.285
slr1165-YQIDPAASR	I	1.062	0.991	1.522	1.691	1.113	1.373	1.038	1.462	1.426	1.856
slr1176-GEIAAGIGSGTTIR	I	0.958	1.099	1.679	1.666	1.237	1.037	1.306	1.684	1.129	1.937
slr1179-GETYPYPDALR	I	0.786	0.92	1.346	1.819	1.563	1.495	1.534	1.87	1.215	1.967
slr1194-TITPAELLEGLGDDKETAENFLR	I	1.019	0.843	1.464	0.889	0.869	1.153	1.564	2.097	0.788	2.509
slr1226-IILADEISPDTCR	I	1.308	1.122	1.388	1.381	0.874	1.388	0.801	1.71	0.786	1.455
slr1233-GEGAYLINSEGR	I	0.879	1.045	1.477	1.703	1.939	1.59	1.017	1.563	2.266	5.864
slr1233-GLVMYEIATGR	I	1.129	1.022	1.826	1.746	1.655	1.318	1.522	1.569	1.29	3.62
slr1233-MLEQDVVIVGGGLAGCR	I	0.9	1.094	1.814	1.697	1.728	0.918	1.507	1.147	1.103	2.45
slr1234-AEDTIFSK	I	0.811	0.985	1.329	1.747	1.414	0.929	1.182	1.448	1.097	1.897
slr1234-EVAADLGIGDQFR	I	1.017	1.097	1.656	1.27	1.55	1.153	1.006	1.367	1.061	1.778
slr1238-IILLDGDPIGAVNR	I	1.186	0.96	1.706	1.588	1.794	1.303	1.589	1.644	1.404	3.046
slr1265-EGVDGEIITQYIQTTPGR	I	1.255	1.416	1.921	2.373	1.69	1.274	2.022	1.731	2.101	4.332
slr1265-IAIASPER	I	1.408	1.9	1.852	2.382	1.437	2.259	2.167	1.451	1.923	3.967
slr1265-SLSDIIEGK	I	1.344	2.488	2.45	3.714	2.349	2.539	3	2.43	2.535	4.983
slr1270-AALFPSLDTDFTFSR	I	1.133	1.093	1.375	1.22	0.796	1.048	1.533	1.446	1.629	2.828
slr1270-AEQLVQNSR	I	0.879	1.45	1.429	1.209	1.553	2.003	0.758	2.242	1.084	3.095
slr1270-LEVEESYYTLISNK	I	1.299	1.1	1.56	1.248	1.565	1.416	1.555	2.294	1.19	3.324
slr1270-LNPSGNPLMFPTKPDEVDTTVR	I	1.35	1.192	1.701	1.635	1.801	1.318	1.789	1.892	1.079	2.823
slr1280-SPNPANPTDLER	I	1.429	0.909	0.959	0.753	0.659	1.293	1.217	1.607	0.876	2.068
slr1281-KDYISPDFYELQDAY	I	1.19	1.04	1.439	1.788	1.784	0.927	1.469	1.848	1.084	2.91
slr1299-DAPALNIIQQLNR	I	1.21	0.863	1.475	1.405	1.415	1.012	1.124	1.277	1.292	2.42
slr1299-YVEAVAR	I	0.913	0.732	1.825	1.075	0.909	1.196	1.291	1.78	1.182	2.204
slr1301-ANQLAQVEQQR	I	1.207	0.953	1.322	1.421	0.987	0.881	1.389	1.275	1.219	1.768
slr1311-LIFQYASFNNSR	I	1.212	1.247	1.688	1.691	1.853	1.648	1.863	2.244	1.149	1.458
slr1322-AAGADFVEFFLEK	I	1.029	1.233	1.59	1.929	0.886	0.984	0.839	1.759	1.74	1.754
slr1329-AILAGELDDLPEQAFYLVGDIEEAK	I	1.213	1.197	1.381	1.493	1.073	1.157	1.538	1.886	0.908	2.068
slr1329-AVAMSSTDGLVR	I	1.071	1.16	1.468	1.372	0.881	1.358	1.117	1.344	1.53	1.791
slr1329-EGNDLYNEMIESNVINADKPEESK	I	1.188	1.287	1.409	1.153	0.859	1.392	2.024	1.888	1.025	1.936
slr1329-EGSITSIQAVYVPADDLTDPAPATTFAHLDGTTVLSR	I	1.268	1.298	1.578	1.708	1.362	1.198	1.394	1.715	1.05	1.932
slr1329-EVQSTLQR	I	1.163	1.189	1.636	1.485	1.049	1.258	1.125	1.2	1.261	1.903
slr1329-GIYPAVDPLDSTSTMLQPSIVGSEHYDTAR	I	0.881	1.278	1.162	0.881	0.887	0.856	1.17	1.382	1.207	2.123
slr1329-GMDVVDTGAPISVPVGTGTLGR	I	0.9	1.117	1.355	1.264	0.902	1.11	1.11	1.335	1.307	1.985
slr1329-MPSAVGYQPTLGTDVGDLQER	I	1.084	1.106	1.341	1.341	1.021	1.452	1.419	1.788	1.193	1.904
slr1331-WEPADQVGLAQLTGTTMR	I	1.149	0.768	1.921	1.692	1.583	0.779	0.702	1.216	1.125	3.036
slr1334-GLQGEIVK	I	1.219	1.033	1.566	1.556	1.662	1.194	1.208	1.618	1.273	1.603
slr1334-IDLPLASMDVR	I	1.207	1.57	1.526	1.471	1.193	1.134	1.394	1.456	1.56	2.076
slr1349-AAASILELQK	I	1.069	0.946	1.5	1.42	1.793	1.241	1.41	2.02	1.389	3.251
slr1349-QGPSLELEPGVTSGDYLSGFLQGTR	I	1.137	1.027	1.652	1.58	1.845	1.275	1.336	1.335	1.25	2.761
slr1349-VQAPEQVETVYK	I	1.082	1.369	1.69	1.788	1.692	1.354	1.54	1.848	1.236	2.886
slr1351-DNALLMETAQR	I	1.124	0.791	1.265	1.578	1.445	1.061	1.206	1.8	1.275	1.936
slr1356-FLEVDEER	I	1.229	1.207	1.52	1.678	1.111	1.227	1.103	1.567	1.463	1.496
slr1356-GALIDIGAK	I	1.06	1.144	1.432	1.374	0.87	1.397	1.699	1.968	1.315	2.305
slr1356-QLQAEDATVR	I	1.263	1.238	1.499	1.8	1.087	1.17	1.48	1.321	1.482	1.82
slr1356-VMIIDLDAER	I	1.086	1.08	1.265	1.385	0.959	0.963	1.302	1.214	1.739	1.837
slr1409-AAVADAIFSPDSQIIVTCSDDGQTK	I	0.932	0.924	1.66	1.36	1.305	0.989	1.347	1.72	0.953	2.588
slr1463-ADVPLSEMFGYIGDLR	I	0.95	0.859	1.075	1.41	0.632	0.853	0.981	1.538	1.46	1.544
slr1463-DHQLNVIDTPGHVDFTIEVYR	I	1.06	1.173	1.322	1.192	0.88	1.134	1.397	1.639	1.25	1.866
slr1463-EMLIETAVEQDDDLMEK	I	0.948	0.932	1.209	1.324	1.119	0.968	1.025	1.816	1.166	1.387
slr1463-GDTILNTATGK	I	0.897	0.936	1.293	1.456	0.921	1.094	1.28	1.884	1.574	1.851
slr1463-GFDQSVVK	I	0.811	0.988	1.118	1.344	0.87	1.008	1.119	1.941	1.379	1.725
slr1463-GVLAGYPVVDLK	I	0.788	0.926	1.207	1.313	0.77	1.239	1.527	2.006	1.31	1.424
slr1463-GVQLVLDAVVDYLPNPK	I	0.808	0.925	1.221	1.309	0.883	1.162	1.317	1.696	1.404	1.419
slr1463-IMDDR	I	0.953	0.981	1.686	1.22	0.732	0.818	1.068	1.427	1.343	1.307
slr1463-LIYINK	I	0.866	0.92	1.32	1.403	1.04	1.354	1.537	2.097	1.407	1.423
slr1463-MVQEDPSFQVETDEESGETIIK	I	0.931	0.981	1.278	1.294	1.037	0.979	1.229	1.592	1.315	1.377
slr1463-TGADFYR	I	0.974	1.253	1.437	1.682	1.58	1.147	1.104	1.869	1.156	1.35
slr1463-VTLTDGGFHPVDSSAIAFEIAAK	I	0.913	1.077	1.386	1.29	1.119	1.012	1.127	1.66	1.112	1.305
slr1470-EVYDYMAER	I	0.989	1.043	1.202	1.138	0.779	1.413	1.763	1.392	1.144	1.763
slr1476-GEELDIVLQTATTFQQVLSGQTK	I	1.265	1.35	0.912	1.848	1.523	1.691	1.369	1.682	1.842	2.745
slr1517-ANVLDVSQLWR	I	1.039	1.354	1.452	1.56	1.246	1.725	1.883	2.036	1.268	2.278
slr1517-GIFETETGEK	I	1.064	1.124	1.799	1.134	0.92	1.607	1.551	2.708	1.048	3.089
slr1550-YVDLIVNPTVR	I	1.214	1.28	1.873	0.998	1.024	1.42	1.187	1.683	0.932	2.274
slr1590-SLTDYSGESLIR	I	1.078	1.142	1.541	1.533	1.275	1.888	1.636	1.975	1.125	2.872
slr1590-VTGETDPALVK	I	0.859	1.122	1.161	1	1.327	1.575	1.218	1.685	0.96	2.264
slr1604-ETLSYSDFVNR	I	1.078	1.123	1.43	1.553	1.04	1.409	1.485	1.815	1.426	1.907
slr1604-GILDQLAEILVEK	I	1.088	1.206	1.494	1.246	1.146	1.512	1.515	1.682	1.631	2.428
slr1604-LELTEVVDFLK	I	1.127	1.418	1.506	1.712	1.722	1.371	1.593	1.909	1.43	2.367
slr1604-NLTEISMDEVNDAIDR	I	0.876	1.07	1.542	1.415	1.805	1.175	1.215	1.402	1.179	2.136
slr1604-TLSQDVDLDK	I	1.02	1.05	1.457	1.59	1.972	1.527	1.364	2.088	1.372	1.563
slr1604-VQMEPQTQVTFGDVAGIEQAK	I	0.869	1.254	1.407	1.645	1.246	2.285	1.235	1.384	1.34	2.31
slr1609-SAYIDQIMLVGQDQK	I	1.131	0.949	1.222	1.091	1.005	1.403	1.367	1.544	0.892	1.858
slr1617-TVICCDYGMSR	I	1.534	0.817	1.254	1.285	1.362	0.813	1.279	1.496	1.179	1.735
slr1641-AHGDVFNVMLQILDDGR	I	1.094	1.103	1.94	1.535	1.49	0.853	1.506	1.269	1.324	1.997
slr1641-AIDLVDEAAAK	I	1.254	1.086	2.274	2.083	1.64	1.317	1.591	1.691	1.427	2.823
slr1641-GDYKPGETIVVDETDER	I	1.188	0.99	1.598	1.731	1.201	1.354	1.611	1.618	0.898	3.468
slr1641-YLETAIAK	I	0.939	1.218	1.815	1.625	1.87	1.262	1.524	2.184	0.878	2.034
slr1643-EGAIGTVQHLTFDLSAGDLR	I	1.202	1.223	1.552	1.533	1.893	1.072	1.345	1.546	1.335	2.282
slr1643-EGDDIAITGPVGK	I	1.097	1.035	1.541	1.027	1.142	1.103	1.356	1.971	1.479	1.882
slr1643-EMLLPPDEDANIVMLATGTGIAPFR	I	1.009	1.112	1.383	1.318	1.083	0.987	1.098	1.159	1.42	2.008
slr1643-GLAWLIFGIPK	I	1.104	1.064	1.384	1.478	1.028	1.489	1.254	1.74	1.365	2.388
slr1643-MYSPGYVATSSR	I	0.951	1.022	1.324	1.614	1.155	1.301	1.455	1.581	1.103	1.249
slr1643-WHVETY	I	1.167	1.046	1.595	1.331	1.175	1.031	1.25	1.453	1.114	2.172
slr1645-EAIDLPQDAPNR	I	0.862	0.956	0.91	1.214	0.839	0.661	0.76	1.183	1.128	1.301
slr1645-GQINDYISR	I	1.024	1.099	1.061	1.476	0.867	1.334	1.212	1.432	1.021	1.344
slr1649-GYDPETNER	I	1.21	1.042	1.575	1.574	1.1	1.533	1.142	1.373	1.53	2.691
slr1659-MEITTEDYR	I	1.299	0.734	0.986	1.303	1.853	0.747	0.676	1.472	0.913	3.58
slr1666-GQYAPNPISDR	I	0.936	0.86	1.495	1.433	1.219	1.24	1.221	1.35	1.691	2.488
slr1666-LDALQAAILNVK	I	0.953	1.222	1.592	1.8	1.977	1.166	1.717	1.932	0.949	1.661
slr1703-ALINFMLER	I	1.578	1.534	1.627	2.263	1.602	1.322	1.752	1.676	0.891	3.121
slr1703-GEEIQTLR	I	0.508	0.921	1.327	1.089	1.261	0.987	0.853	1.001	0.813	1.157
slr1703-GGGASYDLEPILAIAAEQK	I	1.075	1.153	1.424	1.578	1.299	1.159	1.508	1.862	1.681	2.676
slr1703-VPVVLQDFLK	I	1.259	1.453	1.767	1.641	1.436	1.476	1.756	1.884	1.072	2.352
slr1718-ATTTIATALK	I	1.162	1.217	1.937	1.416	1.286	1.38	1.566	2.272	0.974	2.038
slr1718-GAAVDYLAQTQPK	I	1.084	1.38	1.698	1.6	1.141	1.896	1.406	2.147	1.077	2.239
slr1718-GIDFTVGNDEVVAAQSLYR	I	1.146	1.242	2.397	1.553	1.074	1.392	1.305	1.309	1.176	2.201
slr1720-FGLELVDVSDLLGNTGFK	I	1.22	1.575	1.383	1.401	1.117	1.245	1.032	2.069	0.994	1.534
slr1720-FLEDQENFLEIETPILTR	I	1.078	1.246	1.161	1.096	1.107	1.453	1.202	1.653	1.1	2.155
slr1720-VPGGNETISNVR	I	1.091	1.284	1.411	1.362	1.481	1.636	1.215	1.61	1.082	2.157
slr1722-AYGIDEIALVPGVR	I	0.99	1.268	1.462	1.297	0.894	0.878	0.874	1.488	1.119	1.238
slr1722-DDYLQETGR	I	1	1.265	1.514	1.619	1.079	1.294	1.162	1.27	1.326	1.798
slr1722-EILVGPAK	I	1.006	1.005	1.92	1.369	1.206	1.218	1.514	1.582	1.05	1.816
slr1722-EIPIIASAMDGVVDSR	I	1.031	1.094	1.617	1.452	0.94	0.923	1.003	1.332	1.3	1.813
slr1722-EMQQVDVVIAPSLLTEGK	I	0.89	0.951	1.344	1.038	0.703	1.202	1.522	1.636	1.122	1.412
slr1722-TSMGTLGAK	I	0.886	1.158	1.645	1.238	1.631	1.144	1.254	1.528	0.9	1.293
slr1732-AGEVFQGEEIK	I	0.958	1.053	0.997	1.56	1.327	0.714	1.663	1.347	1.753	1.928
slr1744-LTFYTDSR	I	0.958	1.087	1.487	1.392	1.427	0.883	1.375	1.929	1.343	2.788
slr1763-SVLDIGSNDGTQLK	I	1.224	1.498	1.643	1.8	1.272	1.502	1.491	1.698	1.31	1.897
slr1779-AILVGMER	I	0.916	1.153	2.092	1.177	1.161	1.736	0.874	1.709	0.961	1.985
slr1779-LAMLGLPF	I	1.024	1.253	1.216	1.283	1.751	1.381	1.04	1.978	0.804	1.452
slr1791-ELEAIAWLTGLR	I	1.256	1.608	1.215	1.8	1.416	1.602	2.011	0.857	1.804	1.327
slr1794-EVEAQYLR	I	1.013	0.674	2.523	0.943	0.904	1.008	0.941	1.929	1.447	1.681
slr1794-VFLPGFDK	I	1.079	1.165	1.788	1.195	1.517	1.448	1.408	2.028	1.616	2.521
slr1794-YDVLIYDGPGNLSTLR	I	1.117	1.187	1.387	1.459	1.275	1.423	1.407	2.098	1.146	2.192
slr1800-FDLQTEIWR	I	1.07	1.161	1.712	1.848	1.433	1.123	0.961	1.622	1.805	2.299
slr1834-ALSIIQGR	I	1.17	1.214	1.522	1.423	1.634	1.522	1.367	1.631	1.196	1.778
slr1834-DYDPAK	I	1.041	1.107	1.198	0.916	0.991	1.651	1.46	1.896	1.364	2.31
slr1834-VSVDNNPVPTSFEK	I	1.125	1.243	1.108	1.297	1.157	1.555	1.501	1.582	1.103	2.144
slr1842-AEQEGLIEPGK	I	1.054	1.064	1.428	1.077	1.34	1.291	1.196	1.708	1.111	2.193
slr1843-AGYYESAGALR	I	1.328	1.213	2.619	1.368	1.863	1.641	2.024	2.922	1.306	4.296
slr1848-LVDPELR	I	1.483	1.241	1.8	1.18	0.927	1.131	1.161	1.447	1.436	1.703
slr1848-QFDFAGATAENLR	I	1.138	0.938	1.472	1.409	1.404	1.706	1.968	1.495	1.373	1.722
slr1848-STLAYLTEEGFAGVK	I	1.208	1.194	1.504	1.558	1.466	1.411	1.472	1.681	0.909	2.121
slr1855-GGWYDVVER	I	1.17	1.192	1.538	1.037	1.284	1.794	1.366	1.746	0.849	3.189
slr1857-DPWGYPLANPPLLETLAFDPILAR	I	1.086	0.944	1.285	1.288	1.336	1.14	1.523	1.323	0.868	1.866
slr1867-DILSQGAGWDK	I	1.034	1.159	1.133	1.674	1.672	1.577	1.369	1.655	0.967	1.645
slr1894-ATINIGIPEADR	I	1.361	1.134	1.74	3.546	1.496	1.835	1.003	1.1	3.748	2.519
slr1894-EMVDILTK	I	1.497	1.132	2.118	3.603	1.574	1.661	1.362	2.003	3.509	2.832
slr1894-LSSVQEVDGIPTSK	I	1.616	1.198	2.195	4.104	2.176	1.861	1.636	1.96	2.786	2.219
slr1894-SLDVFAPGTYK	I	1.479	1.174	2.152	4.036	1.567	1.727	1.448	1.904	3.536	3.05
slr1900-DFTETYGELGGYYLPTQQTVEAIAAGGEK	I	0.894	1.045	1.639	1.699	0.9	0.891	1.306	0.873	1.455	1.618
slr1908-EGAVLSLSGGLMPYAPYVGSLSGDR	I	1.04	0.971	1.255	1.565	1.029	1.12	1.246	1.394	1.347	2.836
slr1908-FPMGNLTTWIGGTGLALDDVFK	I	1.219	0.99	1.434	2.296	1.261	2.157	1.567	2.154	1.794	3.6
slr1908-GPEGTGGALR	I	0.934	0.736	1.22	1.275	1.296	1.33	1.115	1.548	2.029	2.656
slr1908-LNFDTSFTGK	I	1.155	0.898	1.401	1.636	1.066	2.059	1.344	2.208	1.953	3.704
slr1908-LSFDGSSPDNNVDINK	I	1.208	0.986	1.356	1.884	1.083	2.221	1.548	2.022	2.083	3.145
slr1908-QQDNIDNFGAAAPAPVEENATLSSR	I	1.336	0.893	1.207	2.045	1.164	1.524	1.166	1.286	1.686	2.518
slr1908-TYNPYLESGDSGALSR	I	1.147	1.034	1.651	1.891	1.269	2	1.155	1.57	2.086	3.482
slr1908-YYSQGDVNLTGSTGSR	I	1.077	1.006	1.336	1.921	1.473	1.546	1.222	1.425	1.502	2.7
slr1934-AGEGPTLIEALTYR	I	1.102	1.184	1.668	1.355	1.158	0.975	1.34	1.343	1.218	2.357
slr1938-ANLLSQAQQIQLDDLR	I	1.019	1.064	1.335	1.226	1.11	1.632	1.344	1.586	1.167	2.263
slr1938-TQSTNFDDVYPVQWR	I	1.155	1.113	1.629	1.656	1.436	1.733	2.449	1.402	1.177	2.289
slr1942-ITSGSEELDR	I	0.979	0.896	1.42	1.234	1.742	1.127	1.393	1.876	0.742	1.399
slr1962-LPPEYQAIFQEAAR	I	1.245	1.287	1.675	1.149	1.03	1.535	1.362	1.565	1.075	2.574
slr1970-LPPLYATSEEGAEYQR	I	0.933	0.916	1.2	1.315	0.865	0.957	1.47	0.973	1.324	1.252
slr1970-SIQEIFTK	I	0.812	0.78	1.453	1.699	1.69	0.629	0.845	1.668	0.981	2.208
slr1984-DNMDALVGQVLK	I	1.07	1.203	1.486	1.657	1.268	0.981	1.46	2.397	1.176	1.73
slr1984-GGVVGDVEGLR	I	0.93	1.113	1.252	1.422	0.985	0.781	1.151	1.097	1.497	1.44
slr1984-IQQAESMGK	I	0.984	0.984	1.205	0.967	1.335	1.007	1.341	1.895	0.911	1.558
slr2001-EPLLIGER	I	1.331	0.705	1.617	1.544	1.763	1.392	0.695	1.313	1.49	2.959
slr2001-LCGLLADTPLMDR	I	1.215	1.185	1.53	1.084	1.528	2.157	1.373	1.676	1.279	1.701
slr2002-ATANLSTGGIAIDR	I	1.392	0.964	1.554	1.504	1.821	0.98	1.03	1.599	1.473	2.807
slr2005-ILLGSPDLALIPVGGGPK	I	1.153	1.206	1.674	1.826	1.685	1.697	1.384	2.18	1.138	2.113
slr2005-VQADLVLISSQLWDEGAAENLPGNPR	I	1.084	0.923	1.512	1.188	1.094	1.249	1.315	1.553	1.22	2.293
slr2024-ELVAAIK	I	1.071	1.302	1.213	1.313	1.524	1.679	1.456	1.805	1.02	2.129
slr2034-ALVEGAVGVAR	I	1.065	1.105	1.127	1.308	1.098	1.506	1.376	1.578	1.261	2.008
slr2034-ETIFETTDGGDTWEQK	I	1.037	1.072	1.024	1.141	1.082	1.58	1.323	1.675	1.147	1.718
slr2034-GFVLGQDGILLK	I	0.965	1.25	1.376	1.418	1.402	1.866	1.748	1.686	1.142	2.645
slr2034-GGQLQFSTDPDAEEWSDVIAPQDK	I	1.099	0.911	1.268	1.229	1.078	1.716	1.292	1.691	1.033	1.731
slr2034-GSWGLLDLSFR	I	0.864	1.147	1.223	1.34	0.881	1.542	0.919	1.529	1.237	1.897
slr2049-MDAMEFFR	I	1.017	1.05	1.408	1.559	1.408	1.023	1.287	1.569	1.125	1.757
slr2058-DLPASAEEVPAAYK	I	1.206	1.235	1.451	1.183	0.841	0.979	1.465	2.211	3.038	3.588
slr2089-AMIDPSTADITAR	I	0.649	0.473	1.202	0.857	1.291	0.25	0.579	1.393	1.382	2.84
slr2094-GGLFAAPDFYMK	I	1.085	1.226	1.637	1.174	1.01	1.429	1.268	1.641	0.88	1.874
slr2094-SIEELVVVVMDRPR	I	1.124	1.213	1.751	1.702	1.222	1.214	1.175	1.419	0.853	1.692
slr2102-AAYQNIQAR	I	1.638	0.903	1.138	1.643	0.856	0.651	1.094	1.478	1.54	1.632
slr2102-SAADVSAEEIDWLR	I	0.986	1.16	1.179	1.505	0.869	0.923	1.692	1.461	1.278	1.75
slr2136-VPETDGVQELINLIK	I	0.822	1.042	1.139	0.777	0.755	1.299	0.836	1.794	0.936	1.577
smr0006-ATQNPNQPVTYPIFTVR	I	0.841	0.955	1.103	1.037	0.773	1.61	1.283	1.592	1.291	1.3
ssl0461-QDVAALTAEDVAQLAQR	I	0.817	1.001	0.899	1.196	0.443	0.672	1.334	1.705	1.241	1.921
ssl0563-CETACPTDFLSIR	I	0.754	0.945	0.959	1.128	2.452	0.741	1.244	1.188	1.048	0.428
ssl3549-DDELTR	I	0.99	0.935	0.883	0.661	1.095	0.759	1.157	0.8	1.019	0.794
ssr1600-LQIFR	I	1.114	0.885	1.463	1.185	1.388	0.764	1.111	1.34	0.928	2.367
sll0006-EQGLDLIDLGMGNPDGK	II	1.314	1.416	1.564	0.922	1.161	1.412	1.702	1.691	0.667	2.003
sll0006-GPLIAGAEIYPIMLSAK	II	1.013	1.054	1.923	0.885	1.461	1.546	1.073	1.35	1.037	2.535
sll0017-SEEIFAAAQHLMPGGVSSPVR	II	0.966	1.202	1.572	1.229	1.67	1.445	1.379	1.616	0.824	1.99
sll0017-VNATPFITTK	II	0.785	1.186	1.341	1.608	1.935	1.086	0.836	2.061	0.868	2.017
sll0018-YQQFWTAGNASK	II	0.979	1.235	1.353	2.554	1.073	1.784	1.396	1.598	0.979	0.546
sll0020-LDMSEFMER	II	1.112	1.185	1.166	1.327	1.275	1.013	1.475	1.411	1.07	1.662
sll0034-AQGISLVPISAFR	II	1.193	0.907	1.321	1.597	1.503	1.29	1.44	1.373	1.002	2.908
sll0034-TVTEQEQLFFDIK	II	1.087	1.268	1.58	2.274	2.542	1.603	1.617	1.516	0.822	2.377
sll0041-ANLVAPINYK	II	1.057	1.842	1.187	2.457	2.018	1.117	1.555	1.47	1.73	2.608
sll0041-ATQTVDQGEDAMNR	II	0.857	1.323	0.973	1.377	1.9	1.345	1.422	1.701	1.007	1.499
sll0041-QFLQQLTEELQTTLDR	II	1.025	1.502	1.174	1.515	1.486	1.517	0.821	1.275	1.254	1.798
sll0042-ATMATTGEQLEK	II	1.201	1.499	1.134	1.87	1.474	0.836	1.147	1.672	0.838	2.01
sll0058-DAGTIAGLEVLR	II	1.179	1.181	1.391	1.073	1.84	1.525	1.007	1.388	0.717	2.551
sll0058-ENIDLSTDK	II	0.83	1.245	0.911	0.588	1.003	1.04	1.179	1.831	0.862	1.853
sll0058-LVGQLAK	II	1.398	1.206	1.118	1.419	1.337	1.188	1.599	1.515	0.846	1.691
sll0058-WDDTVEER	II	1.277	1.258	1.275	0.964	1.164	1.368	0.801	1.915	1.32	2.498
sll0063a-AYDVLAK	II	0.979	1.054	1.426	1.329	2.789	1.105	1.472	1.69	1.251	2.601
sll0065-AEVIELAQVFR	II	1.402	1.142	1.153	1.01	1.025	1.032	1.406	0.979	0.755	1.274
sll0065-HTLSVLVEDEAGVLTR	II	1.43	1.064	1.537	1.541	1.371	1.036	1.842	1.299	0.971	2.728
sll0078-EVEANALNIR	II	1.139	0.968	1.13	0.679	1.291	0.774	1.081	1.118	1.157	1.753
sll0080-QGFIVPETAIIDAK	II	0.585	1.296	1.368	1.685	2.43	1.682	1.466	1.637	0.764	3.143
sll0080-VGIIGASGYGGIQLVR	II	1.285	1.048	1.386	1.278	1.794	1.526	1.359	1.739	1.005	2.21
sll0080-VLDLSADYR	II	1.055	1.073	1.516	1.315	1.975	1.467	1.197	1.616	0.882	3.141
sll0080-VNLTIEPIDLEAIASR	II	1.089	1.21	1.477	1.053	1.346	1.219	1.541	1.583	0.758	2.659
sll0080-VNMLLAEAEGSLGAYGVAK	II	1.235	1.498	1.986	1.437	2.402	1.324	1.608	2.139	0.524	2.425
sll0103-AEGGTAIDEGLK	II	1.224	1.244	1.405	0.749	1.699	1.15	1.59	1.318	0.949	1.826
sll0103-LGIQEAAK	II	1.497	1.614	1.231	1.67	2.398	1.455	1.692	1.235	0.886	2.834
sll0108-VSGEEEMIGLDIGEHGMEAYTGFVK	II	1.155	1.381	1.296	1.588	4.059	1.501	1.72	2.241	1.163	6.312
sll0136-IEDDVLVTAQGPDVLTSAVPK	II	1.142	0.927	1.141	1.523	1.53	1.332	1.188	1.491	1.119	2.305
sll0136-SETELALLR	II	1.248	1.007	1.334	1.447	1.353	1.865	1.282	1.887	0.975	1.904
sll0144-AAEIDAEVVFK	II	1.844	1.494	1.191	1.027	1.094	1.068	1.385	1.739	0.911	2.172
sll0144-VVIFGAGSGNPFFTTDTTAALR	II	1.17	1.672	1.345	2.352	1.774	1.238	2.032	1.825	1.349	3.521
sll0158-AYLPTAEAVTVLLPTDR	II	1.013	1.015	1.177	1.392	1.59	0.928	1.113	1.417	1.654	3.023
sll0158-VIYDPYGFK	II	0.913	1.269	1.376	1.428	1.643	1.363	1.377	1.796	1.035	3.64
sll0162-ELDPLEAEFK	II	0.924	0.821	0.835	0.605	1.1	0.462	1.02	0.977	0.772	1.103
sll0170-DILLLDVSPLSLGVETLGGVMTK	II	1.132	1.12	1.138	1.49	1.11	0.889	1.67	1.268	1.075	1.821
sll0170-EAVAQEDDAK	II	1.212	0.978	1.1	1.335	0.938	0.716	1.758	1.433	1.006	1.744
sll0170-IPAVQEVVK	II	1.192	1.146	1.175	1.446	1.096	0.97	1.647	1.376	1.107	1.892
sll0170-LVGQIAK	II	1.398	1.206	1.118	1.419	1.337	1.188	1.599	1.515	0.846	1.691
sll0170-NQADSLVYQAEK	II	1.199	1.153	1.196	1.333	1.163	1.009	1.645	1.43	0.93	1.556
sll0170-SETFSTAVDGQSNVEIHVLQGER	II	1.229	1.127	1.47	1.411	1.421	0.93	1.309	1.381	0.775	1.989
sll0170-TTPSVVGYAK	II	1.34	1.412	1.247	1.781	1.283	1.339	2.231	1.553	0.909	1.752
sll0172-LTPVTTDGASYPTQLIAR	II	1.196	1.32	1.753	1.426	3.05	1.301	1.915	1.73	0.808	4.757
sll0172-VLDVFNVK	II	1.155	1.379	1.679	1.441	4.308	1.04	1.505	2.062	0.651	6.101
sll0172-YSDDTIFESGAPIFVPDSTNPIVWGPLQVNQPGK	II	1.344	1.227	1.437	1.199	2.161	1.314	1.38	1.452	1.005	4.538
sll0173-GEVWYTSLAGNYIAR	II	0.965	0.974	1.415	1.162	1.945	1.219	1.697	1.519	1.552	7.722
sll0173-GYSTYVDNQDR	II	0.981	1.055	1.381	1.316	2.728	1.237	1.218	1.937	1.693	8.398
sll0173-IWAGQQGVDQIVLFER	II	1.097	1.477	1.605	1.4	5.602	1.322	1.426	1.697	0.659	5.381
sll0173-LDPSTGDMK	II	1.132	0.988	1.459	0.839	3.499	1.298	1.429	1.55	0.799	8.533
sll0173-TYLPEVFPIPDDK	II	1.035	0.938	1.718	1.261	4.38	0.868	1.55	1.815	0.85	6.746
sll0176-AAAEGNIEQELAELK	II	1.082	1.137	1.13	1.269	1.42	0.926	1.681	1.552	0.559	2.18
sll0179-AGLMGTVQGPDLLQSWLLLQQK	II	1.174	1.437	1.639	1.476	1.162	1.152	1.579	1.883	1.091	2.127
sll0179-VEDTDLER	II	0.994	1.185	1.321	1.853	2.01	0.899	1.279	1.395	2.173	3.834
sll0180-AQANLNLAQINFK	II	0.744	1.006	1.492	0.96	1.852	0.994	1.448	1.229	0.619	2.757
sll0180-ATVQANQSSVSASR	II	0.841	1.463	0.955	1.358	1.698	1.167	1.044	0.531	0.95	3.61
sll0180-DAAQSFVTTQEANLAR	II	1.003	0.987	1.811	1.254	2.427	1.345	1.309	1.652	0.856	4.656
sll0180-DNYQAAVQR	II	1.279	1.39	1.508	1.121	1.992	1.332	1.044	1.919	1.202	2.676
sll0180-GAIEQAQGQLGATSQELIYNR	II	0.872	1.44	1.218	1.098	1.763	0.674	1.447	1.067	0.806	3.213
sll0180-NDQSILAK	II	1.227	1.712	1.638	0.493	3.329	1.094	1.106	1.631	0.337	1.838
sll0185-DPQWAYAYWDIPK	II	1.238	1.485	0.632	1.949	4.17	0.683	2.241	1.305	0.456	7.706
sll0185-DYALDIGYR	II	0.669	0.868	0.914	0.524	2.038	0.393	1.11	1.604	1.094	4.006
sll0185-EWYLPIPVSDR	II	0.732	0.646	0.678	0.609	1.925	0.536	1.103	1.3	1.378	4.155
sll0185-FELGQDDK	II	1.309	1.261	0.752	1.044	4.767	0.706	1.978	1.232	0.409	3.727
sll0185-RPVGVSTAVYDQVFDMAQGAEAMR	II	1.234	1.146	1.188	1.575	2.398	1.03	1.508	1.178	0.951	4.176
sll0185-TIYQLVPPSK	II	1.439	1.292	0.922	1.294	3.994	1.017	1.54	1.772	0.687	5.76
sll0188-AEGEDTSPEK	II	1.242	0.718	1.355	0.949	1.638	0.707	1.145	1.394	1.039	3.053
sll0188-LPITGPPIPSLPR	II	0.954	1.098	1.305	1.789	2.116	1.263	1.376	1.162	0.714	2.245
sll0220-EIYEQPAVVR	II	1.3	1.679	1.017	1.282	1.566	1.453	1.541	1.644	1.215	2.57
sll0220-GINFPIALEGALK	II	1.187	1.306	0.826	1.549	1.534	1.397	1.425	1.581	1.1	3.16
sll0224-AIGVIPDTTNAK	II	1.029	1.327	1.821	1.371	1.886	1.79	1.345	1.254	1.167	3.258
sll0224-AILDFQPGATIVEVK	II	1.088	1.29	2.052	1.192	2.145	1.272	1.298	1.583	1.273	4.88
sll0224-DDSDWR	II	1.241	1.175	1.84	1.092	2.623	1.009	1.034	1.654	0.975	3.758
sll0224-LEAGEIEAFAGDGIVLAGLK	II	1.006	1.224	1.322	1.068	2.264	1.423	1.619	1.506	1.103	2.782
sll0224-LNMVEATADNR	II	1.431	1.239	1.49	0.996	2.354	1.086	1.353	2.003	1.208	2.099
sll0224-WFDEETGVAPYPR	II	1.297	1.377	1.831	1.994	2.222	1.58	1.081	1.236	1.122	5.318
sll0227-VVDGFVAQGGDPK	II	1.327	1.152	1.795	1.38	1.356	0.928	1.427	1.313	0.778	1.603
sll0228-FVVAIGGEHAITTGVVR	II	0.855	0.911	1.221	1.193	1.899	1.128	1.948	1.698	1.353	1.645
sll0245-AGIVGLPNVGK	II	0.888	1.268	1.219	1.444	1.608	1.127	1.796	1.623	1.194	1.956
sll0245-EVDAIVHVVR	II	1.173	1.14	1.227	1.281	1.342	0.949	1.365	1.431	0.975	1.555
sll0271-AMLEEAMTLTETVINR	II	1.393	1.28	1.02	2.198	1.197	1.354	1.442	1.424	1.565	1.005
sll0272-GFAYSVDNRPPSTLESFMIDER	II	1.227	1.367	1.243	1.765	1.718	0.703	1.368	1.205	0.705	2.408
sll0274-GADFTGANLQGAR	II	1.119	1.084	0.82	1.355	1.481	0.471	1.21	0.997	1.017	1.838
sll0289-IIVVTSGK	II	1.254	1.199	1.339	1.375	1.614	1.552	1.635	1.567	0.921	2.264
sll0301-AEGVNPVTGVATR	II	1.25	1.675	1.464	1.821	1.911	1.714	1.682	1.09	1.693	3.676
sll0301-DTIFTEAIATR	II	1.376	1.307	1.441	1.876	2.144	1.337	1.399	1.417	2.121	4.234
sll0301-VTLDFADLR	II	1.564	1.405	1.346	2.003	1.97	1.31	1.242	1.142	1.747	3.585
sll0314-ALAITPDNPELQYLK	II	1.206	1.194	0.972	1.275	1.697	0.957	1.422	1.249	0.699	2.674
sll0314-ASAINPNDPELNLLR	II	1.218	1.208	1.352	1.32	2.079	0.976	1.971	1.392	0.716	3.171
sll0319-GNELVLVATSR	II	1.12	1.293	1.115	1.773	1.416	0.822	1.083	1.372	1.021	2.069
sll0319-GPELVVGSTK	II	1.104	1.282	1.029	1.195	1.22	0.754	1.525	1.463	1.193	1.651
sll0320-GQEEAPNLTR	II	1.153	1.339	1.583	1.229	1.393	1.927	1.583	0.993	1.434	3.238
sll0320-LMEDPGITK	II	1.377	1.43	1.647	1.191	1.73	1.439	1.895	2.13	1.071	3.021
sll0329-AAYTVEEFVQLLERPR	II	1.945	2.339	2.079	4.26	3.742	1.591	2.144	1.254	1.091	5.46
sll0329-ASQEFGYDVNLPEIAR	II	1.349	1.307	1.522	1.692	2.247	1.692	1.775	1.609	1.095	3.824
sll0329-DALYCSK	II	1.269	1.256	1.402	1.17	1.866	1.453	1.693	1.968	1.203	2.977
sll0329-DLEATGLGFVGMGVSGGEEGALLGPSLMPGGTPAAYK	II	1.322	1.118	1.491	1.458	2.032	1.372	1.724	1.419	1.758	2.977
sll0329-DNPQLPNLLLAPEFK	II	1.15	1.18	1.215	1.338	1.819	1.179	1.224	1.427	1.23	1.879
sll0329-DYFGAHTYER	II	1.388	1.117	1.394	1.739	2.083	1.206	0.965	1.423	1.778	4.643
sll0329-ELEPILTK	II	1.356	1.259	1.575	1.709	2.329	1.703	1.591	1.747	1.217	3.95
sll0329-GEFFHTEWLD	II	1.125	1.312	1.105	1.32	1.853	1.799	1.111	1.567	1.775	5.088
sll0329-GFPIAVFNR	II	1.408	1.43	1.577	1.717	2.398	1.908	1.35	1.621	2.014	5.673
sll0329-ILVMVK	II	1.601	1.593	1.389	1.157	2.028	1.835	2.01	1.79	1.162	3.187
sll0329-VAASGQLSGPSK	II	1.682	1.241	1.474	1.897	3.818	1.989	1.896	1.796	0.957	3.415
sll0359-ACGYYSTSK	II	1.085	1.043	0.93	1.001	0.983	1.033	1.652	1.62	0.776	1.661
sll0359-GVPLDPSGTK	II	1.106	1.165	1.073	1.179	1.289	0.932	1.475	1.438	0.744	3.247
sll0359-SGDEFEIK	II	1.183	1.17	1.152	1.003	1.513	0.676	1.479	1.399	0.717	2.702
sll0359-VNLTDFYDAVLAAK	II	1.183	1.183	1.068	1.131	1.348	0.848	1.714	1.43	0.672	2.585
sll0362-VVDEGISQAGSLVDFNR	II	1.084	1.814	1.4	1.394	1.414	1.23	1.853	1.932	1.23	1.659
sll0368-VPVGAIDVTLYR	II	1.11	1.557	2.693	1.329	1.647	1.552	1.708	1.679	0.936	4.24
sll0370-AMEIVYSDEELER	II	1.358	1.189	1.319	1.878	2.051	1.374	1.359	1.506	1.448	3.171
sll0370-DLTAADLR	II	1.31	1.488	1.374	1.197	2.025	1.582	1.454	1.443	1.292	3.427
sll0370-ELIDLGFK	II	1.512	1.543	1.454	1.698	2.659	1.389	1.729	1.831	1.05	3.694
sll0370-ERPDAVLPTMGGQTALNLAVSLSK	II	1.371	1.614	1.558	1.97	2.032	1.173	1.699	1.693	1.172	2.553
sll0370-EYELEVMR	II	1.261	1.532	1.521	1.331	1.967	1.355	1.384	1.54	1.634	3.975
sll0370-FPGADTLLGPEMR	II	1.339	1.239	1.08	1.347	1.748	1.521	1.353	1.588	1.148	3.595
sll0370-IGVPVCPSGIASSIEEAR	II	1.279	1.187	1.236	1.033	1.24	0.954	1.368	2.258	0.88	1.816
sll0370-LPAIEMGEDR	II	1.37	1.25	1.311	1.497	1.795	1.091	1.579	1.546	1.309	3.05
sll0370-LPIITTIAGGK	II	1.292	1.15	1.314	1.526	2.158	1.521	1.504	1.679	1.039	3.354
sll0370-LYFEPLTK	II	1.236	1.558	1.29	1.448	2.113	1.388	1.813	1.798	0.995	3.727
sll0370-STGEVMGIDSDFGK	II	1.422	1.421	1.311	1.699	2.67	1.563	1.702	1.663	1.062	3.326
sll0370-SVGEAMAIGR	II	1.34	1.127	1.274	1.549	2.059	1.569	1.482	1.386	0.913	1.69
sll0370-TLEELGVTEEFIPQHVAVK	II	1.186	1.215	1.334	1.569	2.151	1.569	1.572	1.691	0.994	3.593
sll0370-TYIEPLIPEIVEK	II	1.314	1.308	1.466	1.67	2.507	1.515	2.252	1.73	0.902	3.165
sll0370-YGVELIGAK	II	1.365	1.408	1.428	1.844	2.514	1.344	1.692	1.653	0.778	3.267
sll0373-TVVSPEAINLLTTR	II	0.941	1.194	1.071	1.845	1.431	0.919	1.128	1.285	1.104	1.637
sll0374-GIPDEIFELFPVLK	II	1.027	1.204	1.323	1.273	4.491	1.527	1.967	2.774	1.052	11.035
sll0395-SSEVLEEIER	II	1.286	1.376	1.959	1.326	2.024	1.603	0.806	1.639	1.026	3.102
sll0401-AIILQDLAEQLFAK	II	1.078	1.298	1.439	1.304	2.92	1.554	1.607	1.705	0.938	7.052
sll0401-EGLAGVPAAK	II	1.123	1.042	1.421	1.431	2.951	1.223	1.539	1.728	0.923	5.495
sll0401-LPTQAEIEEFEYEIR	II	0.953	1.206	1.274	1.376	2.91	0.953	2.551	1.322	1.044	4.432
sll0401-VSHVDGTDGILEYR	II	1.242	1.325	1.354	1.084	1.856	1.21	1.1	1.453	0.957	3.091
sll0402-QGLAELER	II	1.466	1.291	1.345	1.764	2.608	1.865	1.232	1.703	1.213	3.278
sll0408-AANLTITLK	II	1.157	1.096	1.105	1.166	1.6	0.821	1.643	1.392	0.873	1.767
sll0408-AIPLEILVK	II	1.026	1.135	1.118	1.097	1.106	0.903	1.74	1.404	0.864	1.888
sll0408-ATVEMTTNK	II	0.951	1.078	1.057	1.05	1.297	0.747	1.477	1.359	0.816	1.623
sll0408-ETLEQLSEGDK	II	1.04	0.955	1.027	0.815	1.198	0.677	1.525	1.291	0.829	1.131
sll0408-GPLTIVVDGYSAPINAGNFVDLVQR	II	1.357	0.969	1.182	1.61	1.505	0.943	1.343	0.933	1.718	3.097
sll0408-LQDSLEDISNHIR	II	0.771	0.955	0.9	0.883	1.698	0.698	1.183	1.24	0.703	1.517
sll0408-QPEAETLLGSIK	II	1.43	1.267	1.358	1.706	1.611	0.905	1.593	1.483	1.049	1.887
sll0408-SEDFFVTQAGDPPGPEAGFIDPQTK	II	1.052	0.908	1.087	1.139	1.424	0.936	1.3	1.227	0.871	1.776
sll0408-YALPIDNPEVR	II	0.904	1.094	1.184	1.235	1.335	0.712	1.305	1.204	0.877	1.442
sll0416-ALEAPLHQLASNAGVEGSVIVEK	II	0.866	1.019	1.066	1.23	0.993	0.959	1.498	1.504	1.07	1.873
sll0416-EIELSNPEENAGAK	II	1.075	0.986	1.167	1.223	0.938	1.024	1.544	1.61	1.088	1.452
sll0416-NVAAGANPVALR	II	1.175	1.114	1.131	1.525	1.101	0.984	1.027	1.147	1.099	0.628
sll0420-ATMIPGEIITPEGDIELNVGR	II	0.708	0.924	1.371	1.195	1.35	0.741	2.315	1.373	0.831	1.723
sll0420-LDIPAGTAVR	II	0.904	0.977	0.893	1.539	1.722	0.533	1.277	1.38	0.738	1.977
sll0461-SFAQILEANTLDLVVSR	II	1.055	1.302	1.281	1.272	1.208	1.152	1.775	0.841	1.118	2.312
sll0461-VLVSPGQNPAPLVR	II	1.229	1.41	1.62	1.753	2.302	1.593	1.133	1.421	0.918	3.55
sll0480-GEYGGLVYLPISAENDFVAAIPSK	II	1.053	1.073	1.609	0.883	0.896	1.225	1.093	1.17	0.988	0.552
sll0493-AGQDLAYTLTTPAIVDR	II	1.365	1.513	0.826	1.366	1.365	0.692	0.796	1.557	1.098	2.535
sll0518-AIAVAAALEGK	II	1.481	2.147	2.228	1.928	2.249	1.306	3.645	1.653	2.405	3.387
sll0519-IGPEYAGPLGVLQPVADGIK	II	1.174	1.263	1.233	1.213	1.602	1.197	1.14	1.203	0.736	2.121
sll0520-LIPSER	II	1.223	1.212	1.174	1.138	1.974	1.283	1.577	1.391	0.86	1.591
sll0529-FFGENLPDFDR	II	0.987	1.117	1.315	0.659	0.899	1.3	1.045	1.155	0.782	0.627
sll0534-LQEDTER	II	0.984	1.246	0.992	1.23	1.96	1.428	1.883	1.625	1.078	1.454
sll0545-LVDVDGR	II	1.43	2.603	2.476	0.827	1.962	0.813	2.967	1.245	0.452	2.405
sll0553-DVGLTPHLELPGVTIGVIR	II	1.012	1.229	1.285	1.784	1.722	1.253	1.153	1.539	0.939	2.288
sll0567-SYTADSLK	II	1.363	1.309	1.248	1.03	1.899	1.728	1.795	1.913	0.904	3.565
sll0569-IAEFDIIFGQGISR	II	1.008	1.029	1.325	1.562	2.726	1.309	1.605	1.278	0.825	2.652
sll0569-IVEIYGPESSGK	II	1.117	1.595	1.444	2.02	2.41	1.389	3.18	1.61	1.237	2.898
sll0569-STAVDIIVVDSVAALVPR	II	1.043	1.042	1.238	1.376	1.314	1.117	0.708	1.307	0.881	2.116
sll0576-VDLLVNDFVYR	II	1.098	1.27	1.248	1.156	1.493	1.032	1.326	1.091	0.677	1.634
sll0585-VGEGLGLAIK	II	1.581	1.198	2.031	1.693	2.934	1.78	1.544	1.915	0.938	3.114
sll0602-QVTVDDDVASR	II	1.006	0.704	1.26	1.469	3.169	1.174	0.929	1.436	1.611	3.114
sll0616-EQVLVYAEK	II	1.179	1.066	1.022	1.34	1.406	1.222	1.711	1.471	1.305	1.899
sll0623-GEVAFEPIFIGPEK	II	1.053	1.033	0.962	1.101	1.578	0.472	1.619	1.188	0.689	1.426
sll0630-GFEDGYYGR	II	0.969	0.861	1.486	0.558	1.125	0.541	1.668	1.361	0.652	1.507
sll0680-ISPDYTITLK	II	1.546	1.744	1.504	1.49	1.579	1.92	1.826	1.725	1.236	2.963
sll0680-LSQEALAGIMLGNITK	II	1.167	1.246	1.178	1.316	0.564	0.9	1.412	0.938	1.356	0.557
sll0680-TVEWPTSK	II	1.394	1.344	1.261	1.396	1.339	1.574	1.867	1.591	1.072	2.454
sll0726-LGNPIYQR	II	1.151	1.135	1.421	1.772	1.756	1.506	1.292	1.204	1.675	2.811
sll0726-LGVDPLGGANVGYWEPIAAK	II	1.123	1.181	1.453	1.336	1.45	1.423	1.325	1.37	0.975	1.57
sll0728-FGMPIITFIDTPGAWAGIDAEK	II	1.07	1.204	1.223	1.328	1.486	1.221	1.323	0.859	1.114	1.754
sll0735-MLADAGLR	II	0.978	1.013	1.309	1.185	1.281	1.508	1.431	1.527	0.835	1.62
sll0735-VEVMDNIFPK	II	1.041	0.906	1.247	1.378	1.61	1.41	1.252	1.748	1.125	2.094
sll0745-GLDVLQFLSGSVLGSLSK	II	1.157	1.104	1.058	1.297	1.86	1.733	1.382	2.098	0.964	4.042
sll0755-GLFIIDR	II	1.142	1.315	1.293	1.298	2.071	1.161	1.563	1.525	1.037	4.656
sll0757-IIIVDDSIVR	II	1.107	1.455	1.666	1.416	0.974	1.089	1.199	1.677	0.899	1.565
sll0759-FILWEFLR	II	1.395	1.322	1.838	1.816	2.715	2.11	1.75	1.712	1.84	2.83
sll0771-VEGGDVPSR	II	1.117	0.86	1.634	0.727	1.609	1.048	0.943	0.786	0.847	2.299
sll0781-AYGNENWEFDEAGLMR	II	1.266	1.523	1.495	1.856	1.983	1.094	1.499	1.294	0.802	4.11
sll0781-FQYEWQDDAGQWYR	II	1.433	1.436	1.022	1.251	2.397	1.644	1.519	1.187	0.885	4.019
sll0783-VFPDVQAEPGEK	II	1.411	0.975	1.983	1.962	3.989	2.163	1.296	2.062	1.3	7.792
sll0788-LMDDIIR	II	1.237	1.445	1.346	1.928	3.242	1.082	2.753	1.47	1.964	6.435
sll0807-YVEDFAK	II	1.084	1.521	1.368	1.354	0.496	0.962	1.964	1.702	1.629	0.341
sll0813-SLTPGELPNPALDEFK	II	1.344	1.155	1.389	1.607	1.851	2.104	2.123	1.527	0.927	3.313
sll0819-DSEIPTSPR	II	1.11	1.192	1.089	1.079	1.016	1.339	1.144	1.101	1.041	1.405
sll0819-NFLNTTNDPNSGK	II	1.195	1.551	1.17	1.247	1.317	1.943	1.502	1.265	0.875	1.275
sll0822-FYNALMDAQGIDLDSSASGQGR	II	1.265	1.19	1.006	1.057	2.444	1.013	1.546	1.784	0.816	1.831
sll0822-MSLNVGDEFEITLGR	II	0.978	1.415	1.341	1.232	1.79	0.883	1.398	1.228	0.851	2.743
sll0837-ALFATPTMVEVLR	II	1.229	1.228	1.356	2.359	1.742	0.81	1.775	1.534	0.787	3.05
sll0837-FQQYDLAFPR	II	1.292	1.07	1.41	1.138	1.598	0.843	1.702	1.806	0.971	2.022
sll0837-NLWGEQLIADTK	II	1.282	0.983	1.252	1.376	1.638	1.097	1.949	1.189	0.812	1.505
sll0837-YGEIDFLVK	II	1.254	1.378	1.402	1.353	1.823	1.022	2.528	1.913	1.425	3.555
sll0849-NILLNEGMR	II	1.036	1.227	1.028	1.46	1.714	1.919	1.344	1.175	0.886	1.403
sll0861-EDLAAAIEIISDALAK	II	1.003	1.313	1.158	1.336	1.132	0.924	1.408	1.698	1.031	1.602
sll0902-GEEITDAVMEGPQSR	II	0.953	1.666	1.183	1.258	1.303	0.769	1.103	2.31	0.857	2.089
sll0915-RPVIGYDEDIR	II	1.249	1.075	1.246	1.616	1.701	1.052	0.805	1.512	1.417	2.918
sll0920-AILAQPAGTVDGR	II	0.872	1.314	1.364	1.458	2.136	1.086	1.551	1.368	2.173	5.102
sll0920-IVPLFETVEDLK	II	0.818	1.478	1.417	1.354	2.848	1.296	2.585	1.554	1.432	4.969
sll0920-TGEELLEELR	II	1.14	1.754	1.982	1.971	5.056	1.659	3.249	1.699	0.76	3.074
sll0920-TIVPLGLLQISLLK	II	0.894	1.269	1.781	2.059	2.654	1.701	2.728	1.502	0.938	2.936
sll0923-AVLEALAEQYLDYTR	II	1.043	1.325	1.328	1.222	1.791	0.94	1.082	1.436	1.013	4.554
sll0945-ILFVAAEVSPLAK	II	1.323	1.262	1.356	1.411	1.423	2.247	0.914	1.402	0.765	1.618
sll0945-IPLYLFGHPAFDSR	II	0.904	1.103	1.165	0.859	1.295	1.189	1.243	2.238	0.83	2.129
sll0947-APELPSEVLR	II	1.436	1.555	1.218	2.12	0.945	1.379	1.641	1.194	2.065	1.438
sll0947-LLIQGNNITVTEAIHDYVEEK	II	1.33	1.481	1.132	2.249	1.02	1.255	1.659	1.336	1.568	1.217
sll0997-AFLVEAGYIEAK	II	1.349	1.525	1.62	1.542	2.362	1.312	1.644	1.267	0.719	3.959
sll0997-ALIGELDEGWQTMLK	II	1.232	1.399	1.268	1.932	2.141	1.129	1.545	1.354	0.69	3.482
sll0998-SDIPFTLDQLR	II	1.29	1.298	1.334	1.184	1.199	1.517	1.152	0.988	0.95	1.834
sll1009-DSQLGLSWFNVNLSK	II	1.617	1.672	1.213	1.376	2.172	2.189	1.313	1.527	0.642	1.963
sll1009-GAGDLTLTVEK	II	1.816	1.746	1.716	1.087	1.762	2.176	1.583	1.318	0.479	2.646
sll1009-VDVITDFTR	II	1.517	1.505	1.628	0.829	1.824	1.92	1.702	1.505	0.32	2.393
sll1021-AEAESGVITAQEVEAAER	II	1.268	1.539	1.262	1.238	1.331	1.163	1.355	1.109	0.735	2.264
sll1021-AMAEAEGQK	II	1.293	1.397	1.058	0.977	1.381	1.201	1.879	1.138	0.656	2.321
sll1021-ELAIQNSQIASAIALEER	II	1.358	1.488	1.308	1.352	1.386	1.25	1.725	0.95	1.309	2.444
sll1021-ELESQEAQQQR	II	1.402	1.343	1.169	0.911	2.127	0.872	1.566	1.276	0.635	2.37
sll1021-EQEDANITQQK	II	1.347	1.193	1.218	0.899	1.779	1.497	1.835	1.358	0.673	2.635
sll1021-IAEQNVVEIDVFR	II	1.664	1.197	1.271	1.275	1.884	1.337	1.558	1.084	0.589	1.646
sll1021-QAAELEAESIR	II	1.37	1.376	1.062	1.016	1.57	1.543	1.253	1.134	1.037	2.224
sll1021-TIEASQLQAK	II	1.228	1.013	1.151	0.947	1.603	1.249	1.491	1.669	0.762	2.333
sll1021-TIWPELVTQLPDLIK	II	1.198	0.821	1.148	1.217	1.804	1.355	2.325	1.199	0.509	1.92
sll1021-TQITEQTAAIAIANK	II	1.296	1.231	1.527	0.997	1.957	1.261	1.988	1.197	0.62	2.147
sll1021-VAIEQGELEAEK	II	1.504	1.195	1.188	0.895	1.84	1.661	1.367	1.214	0.46	2.034
sll1027-AANNPWPEWPK	II	1.056	1.445	1.18	1.159	1.742	1.191	1.863	2.175	1.028	2.74
sll1027-DYDAVVLCTGATKPR	II	1.397	1.4	1.63	1.186	1.465	1.258	1.835	1.33	1.136	2.961
sll1027-MDYGQEEAAAVYGHDPR	II	0.883	1.261	1.342	1.576	1.819	1.463	1.412	1.291	1.087	2.858
sll1027-VAVVGSGPAGLAAAAQLNK	II	1.081	1.409	1.537	2.022	1.968	1.433	2.39	1.691	1.219	2.452
sll1028-GDVSEVQASVTAGIENIR	II	1.179	1.268	1.695	1.188	1.138	1.061	1.089	1.434	1.09	1.524
sll1031-FLADHTNEYVR	II	1.141	1.207	1.798	1.48	1.368	1.121	1.672	1.247	1.032	1.999
sll1031-VVEVIIQRPGDVPGSPSR	II	1.259	1.605	1.892	2.38	2.491	1.829	2.092	1.539	1.146	1.986
sll1033-TLLEYFQIVMANR	II	1.074	0.958	1.261	1.363	1.479	1.184	1.935	1.347	1.048	1.745
sll1033-VRPQIPLDVW	II	1.072	1.785	1.744	2.142	1.646	1.292	0.993	1.406	1.078	3.209
sll1033-YQLLTPVEENPFVVDEVGEGEQIVLK	II	1.125	1.057	1.402	1.356	1.513	1.451	1.714	1.428	0.685	3.021
sll1043-IDIADDGTVTIASSEGER	II	1.057	1.121	1.207	1.363	1.22	1.044	1.33	1.318	1.046	1.514
sll1049-YVEELAPLDPVDLK	II	1.445	1.53	1.661	2.195	2.878	1.548	1.814	1.956	1.583	6.017
sll1053-AAAELASER	II	1.305	2.003	1.691	1.316	2.264	1.208	1.751	1.275	1.103	4.173
sll1053-LQAGERPETIAQAR	II	1.1	1.201	1.521	1.295	2.092	1.048	1.634	1.115	0.957	2.628
sll1056-YVYLNPLEGAK	II	1.317	1.277	1.515	0.894	1.038	1.375	1.501	1.283	0.929	2.065
sll1058-ACYMPGVLLGIR	II	1.174	1.229	1.177	1.519	1.646	1.252	1.886	1.443	1.059	2.092
sll1059-LPVISMGGILR	II	1.464	1.122	1.297	1.416	1.373	0.791	1.474	1.425	0.793	1.582
sll1069-AIAWALK	II	1.217	1.372	1.309	1.4	1.253	1.213	1.786	1.488	0.988	2.305
sll1070-ENAPTLLSLTR	II	1.035	1.008	1.32	1.291	0.818	1.252	1.023	1.546	1.793	0.771
sll1074-AQLQQLGLSIDWER	II	1.134	1.184	1.049	1.174	1.251	1.412	1.559	1.136	1.149	1.601
sll1099-AVDDYIDTPER	II	1.006	0.938	1.04	1.093	0.929	1.027	1.657	1.678	1.02	1.558
sll1099-ELLSDYDFPGDDIPIVAGSALK	II	1.089	0.988	1.118	1.192	0.893	0.975	1.454	1.555	0.909	1.723
sll1099-MTVELINPIAIEQGMR	II	0.993	0.986	1.046	1.423	1.131	1.042	1.434	1.283	0.891	1.631
sll1099-TLEEGMAGDNVGLLLR	II	1.021	0.939	1.003	1.228	1.105	0.988	1.321	1.282	0.892	1.386
sll1099-VGEEISIVGIK	II	1.14	0.956	1.157	1.326	1.099	0.951	1.478	1.646	0.959	1.262
sll1101-TNAAAVGPIPLPTK	II	1.126	1.415	1.35	1.424	1.747	0.906	2.302	1.57	1.159	1.593
sll1106-HGLLDGVPAAE	II	1.303	1.075	1.153	1.676	1.844	1.128	1.445	1.226	1.05	2.097
sll1106-VLADVSK	II	1.197	1.233	1.378	1.685	1.594	1.224	1.556	1.411	1.133	1.79
sll1110-DIEMSTAR	II	1.188	1.078	0.855	1.712	1.117	0.896	0.992	1.099	1.244	0.801
sll1110-ESGNDPEMR	II	1.443	1.347	1.003	1.543	0.779	0.8	1.346	1.265	1.224	1.086
sll1118-EAIAELTER	II	1.387	1.408	1.981	1.74	1.865	1.377	1.403	1.636	1.157	3.299
sll1130-YILDCVGSLSK	II	1.053	1.163	1.252	1.202	1.167	1.775	1.105	1.599	0.708	1.376
sll1180-WQDSLALVYEAGDR	II	0.707	1.11	1.06	1.426	1.9	1.309	0.904	1.873	1.479	1.971
sll1185-YVEFNLVYDR	II	0.87	0.856	1.112	1.337	0.415	0.748	0.714	1.288	1.849	0.72
sll1188-EINYWVEK	II	1.441	1.222	1.306	1.805	1.522	0.899	1.344	1.784	1.254	1.956
sll1212-ELMAQDMAFIR	II	0.763	1.045	1.266	0.917	1.223	0.783	1.323	1.416	0.853	1.55
sll1212-LYLGNIDSK	II	0.907	1.161	1.305	1.27	1.535	0.947	1.355	1.453	0.988	1.73
sll1213-ADPVNLGTNFEISIK	II	1.025	1.107	1.141	1.315	1.141	0.718	1.228	1.413	1.087	1.578
sll1213-ALLVQLESYR	II	1.042	1.165	1.406	0.955	1.037	0.851	1.072	1.744	0.868	1.657
sll1213-QLPVWGDGSPTR	II	1.07	1.084	1.364	1.486	1.708	1.007	1.425	1.545	0.889	2.111
sll1218-VLVIGATGETGK	II	1.3	1.58	1.544	1.081	2.418	1.32	1.452	1.607	1.024	2.042
sll1221-AGTVQLYDLLTR	II	1.387	1.452	1.131	1.769	1.972	2.076	1.739	1.482	1.24	3.983
sll1221-GPLVAVDDR	II	1.321	1.339	1.108	1.486	2.713	1.142	0.869	1.809	2.124	6.303
sll1223-AIAIEEGASILQAAK	II	1.574	1.581	1.875	2.799	3.615	2.068	1.8	1.752	1.628	6.105
sll1226-TIVIDPVTR	II	1.226	1.507	1.748	1.77	2.432	1.773	1.703	1.574	0.94	5.067
sll1260-LADAIYEGR	II	1.18	1.506	1.683	1.983	1.5	1.493	2.542	1.708	1.485	2.365
sll1261-DQNLTIEELVK	II	1.077	1.103	1.193	1.103	1.117	0.813	1.489	1.616	1.053	1.433
sll1261-SIEWLR	II	1.067	1.089	1.119	1.671	1.035	0.878	1.427	1.332	0.93	1.338
sll1270-ILPPLGNEFITLIK	II	0.804	1.025	1.205	0.956	4.827	1.229	1.971	3.072	1.514	5.184
sll1272-GNPEISSLPLR	II	1.244	1.527	1.51	1.572	2.698	0.939	1.536	1.497	1.084	4.196
sll1275-QLIQAGATTFR	II	1.442	1.074	1.634	1.376	1.582	1.75	1.583	0.953	0.798	1.565
sll1292-TVLVVEDTK	II	0.918	1.168	0.969	1.376	1.609	0.678	1.904	1.62	0.558	1.603
sll1294-SLQETSLER	II	0.755	1.299	1.371	1.147	2.432	0.707	1.493	1.283	1.704	4.833
sll1294-YAAATDDLALDEER	II	1.278	1.392	1.927	0.927	2.717	0.807	1.602	0.936	0.889	6.741
sll1298-ASYNAEAAADAWQK	II	1.131	1.173	1.37	1.072	1.206	1.346	1.244	1.35	1.252	2.59
sll1298-EGYVAIAPAIYQR	II	1.242	1.075	1.811	1.564	1.432	1.161	1.612	1.294	1.04	2.382
sll1298-QLFQTELK	II	1.276	1.395	1.925	1.611	2.359	1.342	1.776	1.417	0.703	2.224
sll1304-EFLGNEEYVFQDAK	II	0.974	1.488	1.863	0.762	1.182	1.058	1.549	2.021	0.552	2.581
sll1304-TVAPSNEALAQDGLK	II	1.278	1.268	1.691	1.199	1.66	1.691	1.654	1.69	0.596	2.014
sll1305-GQGDSDIPDGPYDCGTAAR	II	1.006	0.913	1.381	0.654	1.194	1.493	1.207	1.746	0.522	2.046
sll1305-LLLEQLGEHFR	II	1.132	1.136	1.274	0.781	1.756	1.364	1.349	1.492	0.706	2.428
sll1305-VIALDMR	II	1.14	1.196	1.44	1.078	1.981	1.579	1.02	1.788	0.59	1.879
sll1306-AVGYNAPGLR	II	1.037	1.22	1.507	0.947	1.333	1.648	1.377	1.576	1.223	3.832
sll1306-IDIANFALNDPNTIR	II	0.89	1.075	1.467	0.655	1.305	1.092	1.474	1.415	0.78	2.155
sll1306-LPISLSLMFETGSQPAK	II	1.255	1.397	1.441	1.027	1.546	1.667	1.711	1.936	0.568	3.249
sll1306-LYEEAAYR	II	1.319	1.174	1.977	1.1	2.164	1.723	1.592	1.796	0.428	4.006
sll1306-NVDIILK	II	1.243	1.119	1.681	1.483	2.764	1.709	1.668	1.689	0.489	3.027
sll1306-TVEMYPDR	II	1.125	1.092	1.671	1.326	2.19	1.666	1.391	1.32	1.272	4.014
sll1306-YGYTEGVPR	II	1.122	1.125	2.017	1.427	1.917	1.941	1.514	1.497	0.662	3.915
sll1307-AYSAVTLATNHNLDR	II	1.17	1.156	1.345	1.194	1.55	0.824	1.239	1.321	0.361	1.883
sll1307-DAVLPDLR	II	1.134	0.884	1.51	1.469	1.667	1.397	0.936	1.482	0.982	3.04
sll1307-GAQGVGTWPMPADPLTGITLFPGGVTLISQGK	II	0.983	1.178	1.228	0.915	1.361	0.985	1.45	1.44	0.491	2.866
sll1314-ALEELWLEVFK	II	1.36	1.32	1.555	0.892	2.001	1.483	1.3	1.597	0.497	3.704
sll1325-QFTNTVLAEVTSALK	II	1.233	1.164	1.815	0.965	2.709	1.635	1.616	2.036	1.02	1.751
sll1325-QLTGAQAVELETK	II	1.162	1.365	1.48	1.064	1.545	1.696	2.055	2.28	0.797	2.227
sll1325-VGSQVFDSSLR	II	1.107	1.322	1.58	1.09	2.015	1.391	1.499	1.683	0.832	1.482
sll1327-AVALLVVTGDR	II	1.276	2.157	2.405	2.811	2.101	3.149	2.01	1.678	1.433	5.213
sll1327-GLCGGYNVNAIK	II	1.498	1.919	2.19	2.325	2.321	2.696	2.569	1.472	0.921	3.585
sll1336-WLDTEVVSLR	II	1.338	1.255	1.407	1.632	0.804	1.56	1.156	1.541	1.048	0.396
sll1338-EVQDVTISEINFQSSEPVSLPPVTR	II	1.117	0.995	0.644	1.015	1.294	0.98	2.239	1.399	1.39	5.37
sll1338-IYHWDGAGAAEPGDDVLLQPVFDDNGNYIR	II	0.865	0.94	0.836	1.076	0.836	1.147	1.513	1.159	0.737	2.454
sll1338-SAPAPVAPAPAPAPMPIR	II	1.104	1.08	0.723	0.883	1.402	1.074	1.652	1.263	1.285	4.257
sll1338-TDFYSAAHPTWLTR	II	0.909	0.852	0.806	0.937	2.621	0.875	1.789	0.927	0.999	4.617
sll1341-EAMAVCEQEQDYQSR	II	1.309	1.084	2.099	0.874	1.356	0.703	1.119	1.57	1.247	1.57
sll1341-MYQDWGLEK	II	1.308	1.188	1.533	1.246	1.804	1.201	1.498	1.515	0.833	2.003
sll1343-NYLAEDSSR	II	0.948	0.991	1.245	0.876	1.18	0.584	1.061	0.865	1.278	1.457
sll1358-GGLWYFPR	II	1.618	1.728	1.746	1.501	2.241	1.776	0.862	0.897	0.452	3.64
sll1358-SLSNVVWGK	II	1.498	1.428	1.716	1.051	2.31	1.613	1.675	1.384	0.552	4.448
sll1367-GMDLPLVADYLASAELK	II	0.963	1.034	1.399	1.403	2.192	1.706	1.354	1.118	0.738	2.738
sll1367-SPALSPALPER	II	0.819	1.202	1.005	1.235	1.359	1.219	1.444	1.198	1.41	2.014
sll1380-FQVCQSGQVPTAPVR	II	1.67	1.161	1.537	1.75	2.317	1.609	1.685	1.566	0.8	2.447
sll1380-LMSPESYDQFGDR	II	1.248	1.07	1.32	2.013	2.151	1.395	1.391	1.256	1.536	2.811
sll1381-TIDELEQR	II	1.135	1.405	1.03	0.921	1.048	1.205	0.619	1.271	0.716	2.027
sll1393-AGGLGDVIYGLSR	II	1.258	1.286	1.231	1.432	1.399	1.483	1.431	1.509	1.223	2.321
sll1414-LFAIGLYTLLADQDPEVK	II	1.364	1.485	1.346	1.11	2.263	1.39	1.253	1.653	1.205	1.337
sll1414-LSELLDLSLDK	II	1.258	1.201	1.407	1.628	1.957	2.011	2.108	1.325	0.951	1.691
sll1418-GASPGVDVVFR	II	1.094	1.025	1.542	1.27	2.099	1.357	1.153	1.136	1.553	4.252
sll1423-ENSVFGVLSLVTGQR	II	0.996	1.094	1.64	1.302	3.638	1.28	1.486	1.134	0.459	2.643
sll1425-ELGLGPTHEEVITAIAK	II	1.154	0.98	1.33	1.315	1.494	1.548	1.828	1.84	0.754	2.183
sll1435-TGVPLLEIVSEPDLR	II	0.975	0.708	1.249	1.183	1.605	1.09	1.358	0.982	0.861	1.258
sll1443-WISAEEIEAQGAATFLK	II	1.529	1.215	1.125	1.223	1.359	1.439	1.703	1.645	1.005	1.927
sll1444-ALPLVGDDIDTDR	II	1.063	1.193	0.942	1.235	1.424	0.7	1.485	1.049	0.992	1.291
sll1450-LGFIALTDAAPLIIAK	II	1.015	1.081	1.469	1.754	1.809	1.978	1.81	1.809	1.388	3.184
sll1450-VAMTFPGGTHDMWIR	II	1.025	1.059	1.482	1.957	2.071	1.426	1.613	1.803	1.306	3.006
sll1450-VGTDAAPLK	II	0.939	0.891	1.335	1.118	2.024	1.751	1.556	1.781	1.874	2.693
sll1450-YGMPDVEVLK	II	0.999	1.017	1.333	2.006	1.916	1.692	1.729	2.072	1.433	4.234
sll1450-YWVDNASYPYK	II	1.039	0.955	1.248	1.594	1.607	1.627	1.895	1.667	1.319	2.63
sll1456-AIADTNDLIAGLQK	II	1.055	1.033	0.832	1.962	1.311	1.44	1.224	0.856	0.682	1.862
sll1456-IDIEGFELYALQGAMETLK	II	1.501	1.204	1.223	1.538	1.29	1.138	1.363	1.369	0.884	1.79
sll1463-AAEGQILR	II	1.071	1.36	1.067	1.999	1.554	1.497	1.824	1.38	1.254	2.918
sll1463-ATDLAEQMVTTYGMSK	II	1.123	1.093	1.015	1.427	1.131	1.104	1.769	1.523	1.064	1.747
sll1463-DLLEAIAEK	II	1.006	1.251	0.984	1.377	1.199	1.254	1.677	1.602	1.112	1.884
sll1463-ISIVPR	II	1.379	1.435	1.159	1.875	1.28	1.141	1.675	1.243	1.238	1.944
sll1463-MVSDDTAK	II	1.002	1.361	0.942	1.256	1.29	1.157	1.745	1.226	1.06	1.705
sll1463-TELSEVVDFLK	II	1.303	1.462	1.402	1.759	1.602	1.64	1.907	1.375	0.983	1.629
sll1463-VYVEGDSTK	II	1.212	1.502	1.174	1.904	1.528	1.46	1.762	1.299	1.188	2.355
sll1470-DVILHIIR	II	1.07	1.283	1.517	1.16	1.207	1.14	1.179	1.555	0.875	2.056
sll1484-EQIPAEELDR	II	1.948	1.324	1.15	1.312	1.685	0.703	1.415	1.06	1.222	2.704
sll1491-VSGVAFSPDGETIVSVSGGDR	II	1.033	1.255	1.629	1.001	1.317	0.778	0.875	1.176	1.06	1.569
sll1499-WPLAQPMR	II	1.32	1.332	1.379	1.399	0.808	1.35	0.928	1.173	0.634	1.571
sll1502-ALEAGLSGDDALNAAFEENAK	II	0.963	2.038	1.328	1.438	1.943	1.808	1.283	1.373	1.406	2.753
sll1502-AVLADWEASIPK	II	1.113	1.374	1.571	1.612	1.915	1.223	1.734	1.709	1.223	4.101
sll1502-EGNYELYK	II	1.048	1.243	1.277	1.503	2.175	1.265	1.94	2.996	1.748	6.676
sll1502-ESIPLEEVEPIEAIMK	II	1.148	1.364	1.468	1.367	1.912	1.283	1.497	1.507	1.163	3.299
sll1502-IQGSDLGVIAQEAILR	II	1.298	1.307	1.741	1.538	2.088	1.53	1.858	1.53	1.567	3.563
sll1502-IVVETDGQMK	II	1.286	1.358	1.709	1.454	2.238	1.458	2.078	1.884	1.218	3.229
sll1502-VTATLPITNINR	II	1.191	1.599	1.402	1.483	2.583	1.439	1.679	1.837	1.131	3.029
sll1502-VVVLGQTGR	II	0.892	1.158	1.335	1.337	1.683	0.916	1.324	1.62	1.542	3.628
sll1525-AAGVTALDPR	II	1.013	0.949	1.293	1.054	0.721	0.822	0.745	1.206	1.372	0.697
sll1526-FALVVPIK	II	1.056	1.338	1.614	1.33	1.945	2.094	1.686	1.833	0.986	2.032
sll1532-YPGFSTLQTSPLDGDR	II	1.611	1.291	0.946	1.301	1.742	0.958	1.186	1.381	1.354	2.702
sll1533-ITEEVALEMAPVR	II	1.123	1.415	1.664	1.223	1.536	1.174	1.509	1.291	0.702	1.593
sll1536-AAEAEQASALSEMTVR	II	1.06	1.353	1.235	1.721	1.07	1.319	1.609	1.376	1.064	2.099
sll1536-IPGSVLVPLPDIEEGHGIDK	II	1.318	1.123	1.274	1.234	1.22	1.389	1.42	1.448	0.988	1.499
sll1536-NPNEYDIAR	II	1.032	1.957	1.233	1.604	1.257	1.446	1.369	1.124	0.893	1.627
sll1545-TVEVVPGVGQLDLLR	II	1.524	1.166	1.728	1.571	1.654	1.727	1.481	1.72	1.119	2.888
sll1553-ADALSMVGVAR	II	1.217	1.267	1.157	1.356	1.264	1.363	1.748	1.274	1.061	1.73
sll1553-GEAIINLR	II	1.077	1.166	0.932	1.263	1.134	1.247	2.081	1.48	1.116	2.121
sll1553-VGPSPDWLQQR	II	1.31	0.962	1.273	1.075	1.064	1.016	1.54	1.803	1.162	1.654
sll1559-QMLMIPGPTPVPEK	II	1.32	1.053	1.446	1.402	1.654	1.502	1.083	1.589	0.756	1.763
sll1561-SLNVGPTDDPSTQVGPVIDAK	II	0.945	1.447	1.409	1.373	1.386	1.623	1.395	1.441	0.837	1.488
sll1577-GEYLSGSQLDALSATVAEGNK	II	0.88	0.896	1.025	0.403	0.192	0.957	0.872	1.739	1.434	0.213
sll1577-IDSVNR	II	1.293	1.161	1.731	1.219	0.702	1.532	1.339	1.488	0.615	0.166
sll1577-ITGNASAIVSNAAR	II	1.269	1.193	1.467	2.058	0.697	2.036	1.315	1.193	0.638	0.12
sll1577-MFDVFTR	II	1.43	1.354	1.816	1.774	0.524	1.834	1.434	1.476	0.73	0.172
sll1577-YVTYATFTGDASVLEDR	II	1.3	1.264	1.814	1.997	0.599	1.402	1.384	1.361	0.812	0.227
sll1578-FLSSTELQIAFGR	II	1.254	1.237	1.786	1.609	0.445	1.56	1.388	1.481	0.709	0.137
sll1578-QANAGLQAAK	II	1.243	1.256	1.559	1.384	0.418	1.748	1.672	1.46	0.701	0.112
sll1580-LATELGQNTVSAIVGPSGSNAGWAYRPSR	II	1.432	1.62	1.82	3.322	0.461	2.123	2.253	1.505	0.69	0.266
sll1581-ASVDLIR	II	1.067	1.188	1.301	1.278	2.116	0.965	1.51	1.173	1.115	5.018
sll1583-EVAPENDGESPEAVIHAK	II	1.229	0.789	1.059	1.086	0.822	1.24	1.837	0.793	0.778	0.582
sll1583-LETTQAEGDR	II	0.898	0.858	0.776	0.999	1.017	0.556	1.035	0.903	1.526	0.619
sll1583-LGQQEEQWQGER	II	1.122	1.04	1.051	1.621	1.401	0.829	1.402	1.298	1.054	1.681
sll1594-SNIPITALNDEAFIMR	II	1.066	0.672	1.003	0.99	1.332	0.915	0.776	1.481	0.652	1.345
sll1621-GAEAPGVSEPVK	II	1.03	1.017	1.037	1.184	0.889	1.008	1.593	1.377	0.911	1.435
sll1621-MGMLVEK	II	1.391	1.177	1.067	0.852	1.684	0.842	1.697	1.474	0.901	1.157
sll1621-VPSVVFK	II	1.351	1.178	1.141	1.224	1.104	1.235	1.465	1.437	1.033	1.731
sll1625-GIASILPLGLR	II	1.323	1.22	1.539	1.589	2.377	1.638	1.055	1.433	1.112	4.522
sll1626-ASDVEIQGILMGVWR	II	1.241	1.133	1.164	1.361	1.481	0.934	1.538	1.309	0.929	3.093
sll1626-ELFDWLVSYIDETQHAPSIR	II	1.138	1.169	1.213	0.91	1.735	0.824	1.552	1.166	0.622	2.208
sll1626-GGELVEADAEEVEK	II	1.272	1.237	1.261	0.982	1.377	0.866	1.799	1.553	0.915	2.99
sll1626-GVSVIGELK	II	1.207	1.205	1.204	1.576	1.493	0.947	1.929	1.497	0.596	1.879
sll1626-GYVDWTDGK	II	1.266	1.273	1.092	0.982	1.414	0.93	1.876	1.473	0.789	2.558
sll1626-IDFAPLMK	II	1.476	1.32	1.246	1.094	1.845	0.995	2.055	1.422	0.753	2.051
sll1626-MEPLTR	II	0.968	1.075	0.951	1.328	1.656	0.663	1.106	1.235	0.975	2.001
sll1626-SVTGEEEIEDGELVAASIK	II	1.315	1.217	1.325	1.209	1.51	0.961	1.811	1.49	0.97	2.734
sll1626-VMSNDLVDDFIVEGDMLILR	II	1.138	1.321	1.187	1.291	1.242	1.163	1.345	0.74	0.853	2.068
sll1628-GLLLEAMER	II	1.607	1.054	1.02	1.359	1.098	0.989	1.289	1.295	1.026	1.972
sll1633-DQIVPSNIAK	II	1.138	1.008	1.04	1.387	1.66	1.301	1.322	1.63	0.914	2.786
sll1633-QAEEGINALQSR	II	1.179	0.981	1.14	1.692	1.607	1.181	1.789	1.34	0.777	2.032
sll1633-VADDILR	II	1.065	1.164	1.433	1.322	1.513	1.402	1.549	1.44	1.077	3.171
sll1633-VIGVGGGGCNAVNR	II	1.123	1.362	0.962	2.161	1.685	1.089	1.407	0.904	0.789	2.289
sll1638-EVFGHLER	II	0.794	1.053	1.023	0.992	1.292	0.928	1.235	1.03	0.987	2.238
sll1638-LQGLIADQNWVDTQTYIHGPLGQLR	II	0.902	1.182	1.03	1.322	1.437	1.32	1.578	1.254	0.891	1.588
sll1641-DMADLLLADMER	II	1.178	1.431	1.698	1.351	1.786	1.272	1.269	1.149	1.134	3.487
sll1665-AETQALQAR	II	1.117	1.251	1.254	1.31	1.736	1.075	1.275	1.326	1.217	2.428
sll1665-ESGPAEEQRPLDQSDEVAALQAQLLAMEQEHQAR	II	1.041	1.283	0.95	1.309	1.589	0.925	1.887	1.397	0.517	2.21
sll1665-SASEDTETLQFQLEAQK	II	1.125	1.179	1.113	0.794	1.548	1.05	1.643	1.655	0.532	3.117
sll1665-TALEDELQSLR	II	1.21	1.131	1.106	1.081	2.043	1.073	1.385	1.265	0.772	2.518
sll1676-ATGFAWWIK	II	1.092	1.505	1.138	1.426	2.154	1.146	1.151	1.684	1.476	2.959
sll1676-LAEEGFLPPSLLDQAPPFTNPR	II	1.09	1.252	1.551	1.409	1.733	1.598	1.239	1.373	0.532	1.887
sll1679-IVEQAGLNK	II	1.152	0.918	1.52	1.147	1.678	1.141	1.179	1.493	1.048	2.504
sll1680-TDAEWQQQLSPEAYK	II	1.084	1.137	1.103	1.795	1.582	0.799	1.103	1.64	1.041	1.904
sll1693-VVGIDISPESIK	II	1.424	1.262	1.476	1.254	1.602	1.392	1.402	1.207	0.969	1.923
sll1694-SMSGGTFYDSGTR	II	1.888	1.856	1.241	1.064	1.62	2.013	1.972	1.292	0.845	3.207
sll1694-STIGALNR	II	2.211	2.556	1.396	1.344	2.244	2.491	2.56	1.491	0.605	3.251
sll1699-GSQIIPQQER	II	1.121	1.124	1.027	2.498	2.432	0.697	0.484	0.758	2.166	4.783
sll1709-VVTDAALYLLQQDFLSGTTIR	II	1.024	1.106	1.282	1.102	1.581	1.683	1.095	1.197	1.598	2.694
sll1712-EQLGESITK	II	0.961	0.783	0.697	0.497	0.884	0.422	1.368	1.181	0.469	1.132
sll1712-MLIPATK	II	0.976	0.913	0.76	0.682	1.113	0.474	1.621	1.2	0.403	1.362
sll1721-ENLPDYEYIVPLDK	II	0.962	1.316	1.352	1.018	1.526	1.564	1.438	2.075	1.236	2.149
sll1734-TALLYPLDDPNPR	II	0.834	0.934	0.668	0.89	1.675	1.102	1.052	1.322	0.576	1.162
sll1742-ALLSIFGR	II	0.972	0.957	0.86	1.638	1.332	0.614	1.502	1.084	0.794	1.472
sll1742-DFEGDVIEVSPER	II	0.873	0.903	0.828	0.972	1.058	0.426	1.027	0.915	1.275	1.36
sll1742-ILQVEIPK	II	1.102	1.03	0.965	1.42	1.666	0.806	1.576	1.604	0.879	1.663
sll1742-MIMDDDAWQVVK	II	0.84	0.833	0.871	1.261	1.396	0.597	1.552	1.27	0.735	1.233
sll1742-SFTDDQSPVAEQNK	II	0.692	0.918	0.808	0.646	1.078	0.559	1.423	1.393	0.793	1.242
sll1744-GMMDFDVLIATPDMMPK	II	1.413	1.741	2.145	1.31	1.549	1.475	1.763	0.816	1.405	3.34
sll1747-LEISPEEIQVDLDR	II	1.038	1.045	1.327	1.16	1.146	0.945	1.476	1.316	1.293	1.838
sll1750-DGMGQSPLSR	II	1.163	1.161	1.966	0.965	1.551	1.165	1.303	1.115	1.139	4.582
sll1750-ETIAAEDILHDLGAFSIISSDSQAMGR	II	1.03	1.069	1.404	1.079	1.32	1.225	1.34	1.54	1.048	2.753
sll1750-GQLPGETGNNDNLR	II	1.542	1.527	1.479	1.514	1.689	1.684	1.668	1.3	1.109	3.516
sll1750-MLQAADGFPINLGFLGK	II	1.426	1.705	1.375	1.879	2.147	2.058	1.718	1.376	0.866	2.02
sll1750-YTINPAITHGISEEIGSVEVGK	II	1.644	1.313	1.661	1.415	1.909	1.727	1.393	1.535	0.813	2.44
sll1757-LETQIGQGQEQVEGALR	II	1.227	1.272	1.436	1.693	1.818	0.898	1.394	1.685	0.936	2.183
sll1757-TNLENQVTEQR	II	0.917	1.46	1.064	1.666	2.242	1.344	1.723	0.789	0.932	2.648
sll1762-DVVLQIVEVQDMSDALPK	II	1.289	1.3	1.559	1.488	1.519	1.174	1.336	1.579	0.671	2.004
sll1762-EDNPGFLR	II	1.191	1.469	2.063	1.396	1.62	1.046	1.789	1.023	0.942	3.055
sll1762-GTVDAVAGDGIQLAGLR	II	1.033	1.179	1.212	0.935	1.153	1	1.17	1.049	0.871	1.903
sll1762-IVQNEIEVVPVTSVR	II	1.267	1.443	1.756	1.304	1.567	1.073	1.457	1.257	0.798	2.176
sll1762-LAEGYVQGDPEDVAIVDK	II	1.235	1.275	1.762	1.042	1.874	1.121	1.622	1.457	0.652	1.818
sll1762-QVLDMPDTK	II	1.123	1.194	1.553	1.237	2.497	1.302	1.395	1.837	0.498	2.025
sll1762-WIGTEGIVPVDNDNLR	II	1.239	1.243	1.373	1.104	1.908	1.004	1.586	1.31	0.663	1.752
sll1762-YGVGCMVR	II	1.488	1.555	1.82	1.275	1.847	1.311	1.951	1.221	0.749	2.116
sll1769-AANDVTQEGAAIATVDGPVSADELQETLDK	II	0.96	0.972	1.191	1.314	1.45	0.723	1.36	1.324	0.877	1.798
sll1769-AFAEVLSEK	II	1.057	1.147	1.31	1.309	1.616	0.756	1.562	1.517	0.871	2.136
sll1769-VEDGVTNALSELGK	II	1.048	0.826	1.363	1.12	1.447	0.742	1.486	1.353	0.833	1.799
sll1771-DALMDANEGILEDQK	II	1.103	1.096	1.246	1.081	1.238	0.858	1.604	1.589	0.844	2.152
sll1771-FYIVADGMGGHAGGEEASR	II	1.101	1.103	1.439	0.804	1.153	0.79	1.481	1.176	0.863	1.721
sll1771-QYNQDSFYLDPEGR	II	1.322	1.393	0.975	1.309	1.435	0.714	2.052	1.39	0.844	1.433
sll1771-TDPGLVR	II	1.04	0.834	1.472	1.077	1.581	0.785	1.28	1.349	0.775	1.46
sll1771-VTEDHTWVAR	II	1.288	1.02	1.106	0.943	1.696	0.908	1.357	1.197	1.022	1.66
sll1775-TPEAITAVGTFR	II	1.205	0.768	1.356	1.247	1.784	1.244	1.106	1.468	1.108	1.834
sll1783-EEFIALSQTFIEPSR	II	1.031	0.966	0.643	0.69	1.216	0.687	1.267	1.197	0.673	1.459
sll1783-GADDPIVVAGNIK	II	1.236	1.17	0.939	0.956	1.222	0.664	1.657	1.422	0.662	1.589
sll1784-LENDQSLNR	II	1.457	1.608	1.151	1.213	2.253	0.908	2.099	1.306	0.663	1.919
sll1785-AAFASEAPK	II	1.196	1.427	1.461	0.976	1.783	1.286	1.674	1.839	0.567	3.136
sll1785-EYFQAVGPR	II	1.129	1.396	1.765	1.204	1.889	1.354	1.322	1.202	0.644	2.152
sll1785-GDLYSIQSEPK	II	1.122	1.296	1.634	0.903	1.362	1.454	1.383	1.944	0.462	3.856
sll1785-LADPLLIYTPANEIFDIASCSAK	II	1.083	1.301	1.661	0.869	1.462	0.695	2.038	2.063	0.491	2.021
sll1785-NEVAPDFPYHDGGMR	II	0.986	1.12	1.165	0.913	2.066	1.152	1.539	1.362	0.695	2.114
sll1785-QYPNMDELPVVGGAGR	II	1.092	1.349	1.601	1.323	1.939	1.11	1.614	1.53	0.644	1.781
sll1785-TLPIVFVWMR	II	1.276	1.644	1.441	0.955	2.118	0.808	1.666	1.309	0.792	1.925
sll1787-DASYSVQMYVPTR	II	1.202	1.715	1.367	2.105	1.166	1.276	2.944	1.555	1.162	2.965
sll1787-ISALGPGGLTR	II	1.247	1.111	1.322	1.778	1.935	1.844	1.489	1.407	1.025	1.693
sll1787-KDLDPVYLTADEEDDMR	II	1.136	1.571	1.355	1.613	1.865	1.212	2.27	1.514	0.924	2.551
sll1787-LRPGEPPTVSGGQQLLESR	II	0.886	1.351	1.316	1.469	1.406	1.268	1.426	1.269	0.757	1.641
sll1789-EACVLAR	II	0.915	1.079	1.111	1.29	1.268	1.06	1.992	1.688	1.072	1.701
sll1789-QMLEAAEK	II	1.155	1.314	1.297	1.452	1.542	1.333	1.925	1.919	1.158	2.336
sll1789-VFDEPAAPSQGSQNEEGGR	II	1.127	1.455	1.171	1.523	1.162	1.18	1.056	1.301	1.023	1.497
sll1800-VDCIVK	II	2.537	1.919	1.207	2.015	2.085	1.66	2.413	1.556	0.734	2.221
sll1808-MYAFLDR	II	1.299	1.917	2.088	1.527	2.312	1.86	2.603	1.649	1.241	2.145
sll1812-GVSVEHLYT	II	1.702	2.331	1.176	1.276	0.961	0.767	1.366	1.122	1.151	3.352
sll1815-GELVPDQLILGLIEER	II	0.94	0.961	0.974	1.304	1.027	0.415	0.926	0.887	1.566	0.853
sll1818-GQGTTVGNALR	II	1.465	1.275	1.436	1.476	1.931	1.759	1.269	1.425	1.599	2.542
sll1818-LEMEFR	II	1.073	1.134	1.288	1.38	1.202	0.837	1.336	1.498	1.243	1.677
sll1818-LTAIGPGTVTAAQFEVPSEVEVIDPNQYIATLAEGAK	II	1.541	1.19	1.345	1.402	1.399	2.144	1.381	2.169	0.961	1.594
sll1822-ALCQLSPENR	II	3.202	2.11	2.726	2.603	1.838	1.6	2.091	1.84	1.347	5.812
sll1823-GAEFGTTTGR	II	0.93	0.956	0.922	1.367	1.301	0.972	0.957	0.822	1.31	1.99
sll1825-AAALEAPR	II	1.468	1.239	1.651	1.994	2.444	2.326	1.211	1.386	1.261	4.75
sll1825-ILIIGATGTIGK	II	1.601	1.309	1.613	1.541	2.331	1.97	1.222	1.789	1.114	4.371
sll1830-FIQEVDR	II	1.16	1.292	1.889	1.216	1.472	1.18	1.13	1.492	0.995	1.556
sll1830-LGEEYSQR	II	1.372	1.256	1.924	1.29	1.357	0.995	0.945	1.649	1.075	1.629
sll1835-VVDSSTGEVVYAR	II	0.953	1.195	1.31	1.126	1.215	0.796	1.121	1.294	0.814	1.692
sll1837-AIAEMAGSESIK	II	1.032	1.024	0.961	1.134	1.584	0.908	1.496	1.675	0.931	3.331
sll1837-FTVFQSDSGAVCR	II	1.103	1.02	1.406	1.471	2.362	0.995	1.917	1.453	0.722	2.305
sll1837-ISDGVAPNR	II	0.994	0.918	1.062	0.683	1.993	0.792	1.125	1.173	0.974	2.104
sll1852-QMIGATDPHAAAPGTIR	II	1.225	1.105	1.744	1.32	1.709	1.17	1.149	1.63	0.82	1.762
sll1883-AACVDYCR	II	1.92	1.119	1.546	1.425	1.557	1.374	1.19	1.235	1.236	2.747
sll1883-AIMTTDLVPK	II	1.127	1.407	1.329	1.331	1.908	0.959	1.883	1.568	0.975	3.411
sll1891-GVEGEFVLVDGAGELIHSQTVAVPSK	II	1.326	1.301	1.077	1.288	1.447	0.725	1.909	1.315	1.164	2.105
sll1891-IVAPSQDTFTATANPSLFVYVPANK	II	1.154	1.316	1.482	1.493	1.804	0.838	1.768	1.319	0.858	2.025
sll1891-QELDVEITEQIEETNEPLSK	II	1.164	1.341	1.577	1.421	1.875	0.947	1.839	1.389	0.86	1.86
sll1892-VDDQAEFGQVIVTK	II	1.133	1.367	1.135	1.349	1.96	0.611	1.602	1.349	0.701	2.149
sll1908-LLAYDPFISQER	II	1.454	1.447	1.364	1.723	1.72	1.662	1.537	1.321	1.137	1.661
sll1908-QVAQVDVK	II	1.275	1.27	1.298	1.613	1.762	1.471	1.729	1.848	0.834	2.163
sll1908-TGLSEAEIIDIVPEYDAIMLR	II	1.073	1.387	1.254	0.932	2.331	1.094	1.124	1.337	0.82	1.578
sll1908-VNYVNAAIEAK	II	1.185	1.009	1.253	1.365	1.501	1.871	1.428	1.49	0.817	1.759
sll1910-EDVVEAR	II	1.009	0.916	1.159	1.34	1.627	1.268	1.721	1.148	1.052	1.457
sll1910-LVLTEGR	II	1.338	1.29	1.496	1.752	1.424	1.9	1.438	1.397	1.284	1.617
sll1910-YGDLVIQR	II	1.488	1.225	1.37	1.568	1.666	1.765	0.791	1.62	1.092	3.215
sll1911-EAFFLESDDAK	II	0.675	0.722	0.806	1.065	1.283	0.558	1.174	1.151	0.824	2.014
sll1911-EISAMEVK	II	0.598	0.722	0.642	1.33	1.459	0.257	1.249	1.142	0.694	1.467
sll1911-SLGNAEYMR	II	0.721	0.692	0.707	1.493	1.389	0.374	1.021	0.958	0.892	1.534
sll1911-SNDNSLDMFR	II	0.505	0.794	0.623	1.151	1.329	0.305	1.272	0.749	1.053	2.511
sll1932-AQADLQDVLYELNR	II	1.144	1.09	1.222	1.659	0.938	1.018	1.537	1.396	0.932	1.509
sll1932-STAYADWDQSR	II	1.674	1.27	0.934	2.092	1.353	1.254	1.966	1.884	1.54	1.803
sll1940-LTVGDMPTGEGGFAR	II	0.885	0.94	1.059	1.003	1.509	0.655	1.47	1.069	0.622	1.889
sll1949-LYPDDAR	II	1.073	1.131	1.35	0.798	1.871	0.983	1.619	1.217	0.564	3.832
sll1951-AFFDDRPGGDITFLSGSGNDEISIAR	II	0.737	1.02	0.973	1.522	2.412	0.919	1.669	1.884	1.287	4.448
sll1951-AVGGDDELVGGR	II	1.02	0.969	1.289	1.283	1.605	1.128	0.929	0.894	1.02	2.983
sll1951-LEALTNK	II	0.977	1.12	1.144	0.942	3.057	1.35	1.01	1.837	1.011	2.296
sll1951-YPFFQAPQTADK	II	0.677	0.966	0.781	0.687	1.445	0.923	0.901	1.47	1.32	1.843
sll1958-LYPDPVSTQLR	II	1.197	1.295	1.653	1.545	1.397	1.752	1.54	1.501	1.07	1.823
sll1961-ELGLGEEETEEEGK	II	1.374	1.439	1.197	1.009	1.245	1.289	2.53	1.711	1.169	2.222
sll1961-EYPEASQLIQK	II	1.363	1.188	1.224	1.028	1.133	1.208	1.411	1.637	1.285	2.971
sll1961-GESLFLK	II	1.415	1.314	1.46	1.379	1.664	1.282	1.131	1.426	1.245	2.201
sll1961-VLVTVPQR	II	1.56	1.075	1.28	1.285	1.748	1.432	1.033	1.632	0.855	1.863
sll1981-VEAAADLIPILK	II	1.45	1.57	1.19	1.378	2.017	1.659	1.331	1.256	0.642	2.133
sll1987-FAPLNSWPDNVNLDK	II	1.26	1.423	1.218	1.853	1.824	1.504	1.785	1.34	1.041	1.925
sll1987-TNPMDDGFNYAEAFQQLDLAAVK	II	1.066	0.949	1.196	1.045	1.44	1.737	1.149	1.374	0.642	2.022
sll2001-EHDPAQTAAILTEGILLALHQDNR	II	1.028	1.202	0.973	1.944	1.634	2.614	1.515	1.804	1.103	2.408
sll2001-GAGSGIETMK	II	0.902	0.52	0.82	1.57	1.514	1.376	0.925	1.259	1	2.339
sll2001-LILVGLGEIEK	II	1.019	1.113	1.286	1.306	1.82	1.166	1.678	1.758	1.392	2.759
sll2001-LTTVELLGLGEQSTAIGK	II	1.183	1.07	1.328	1.52	1.844	1.692	1.696	1.825	1.233	2.685
sll2001-MDMGGGGATLGAAK	II	1.058	0.781	1.467	1.35	2.793	1.609	1.313	1.518	1.611	2.155
sll2010-IVVSPGVPWDIPLLVAAR	II	1.03	1.552	1.574	1.003	1.053	1.469	1.067	1.58	0.639	1.383
sll5033-IVLNVSPAVVEEWQSLTTQK	II	1.208	1.019	0.865	2.338	1.679	1.054	2.255	1.651	1.496	1.467
sll5034-AMQDAIK	II	1.02	0.886	0.965	1.343	1.449	0.69	1.634	1.453	0.779	1.711
sll5034-GMYAVFIPDDIQK	II	0.932	1.113	0.986	1.482	1.212	0.62	1.498	1.472	1.017	2.193
sll5066-VLLIDSDPNR	II	1.008	1.117	1.387	1.78	1.974	1.308	1.671	0.949	1.285	3.258
sll5128-TTQSLTAEFAIEQLK	II	0.816	1.05	1.425	1.105	2.216	0.783	1.311	0.948	1.104	2.471
sll7103-LVISP	II	1.61	1.999	1.653	1.678	1.376	1.307	1.339	1.632	0.949	2.601
slr0001-DCLGYVECR	II	1.753	1.176	1.544	1.949	1.11	1.139	1.482	1.509	2.57	1.323
slr0009-AGVQDYR	II	0.963	1.057	1.151	1.053	0.891	0.778	1.05	1.358	0.669	1.379
slr0013-GDFTSTGMVLGGQK	II	0.914	0.893	0.988	1.258	0.949	0.844	1.736	1.042	0.868	1.768
slr0013-GLNVLDPQVVLDEFK	II	0.971	1.161	1.02	1.383	1.043	0.607	0.868	0.895	0.68	1.587
slr0015-LLAIFPGEAEFFQK	II	1.259	1.527	1.176	1.25	1.993	1.565	1.331	1.863	0.706	3.134
slr0038-SSTAISQLQPADK	II	1.096	0.901	1.045	1.067	2.102	1.214	1.513	1.325	0.787	1.518
slr0042-LIQENVAVIR	II	1.419	1.193	1.577	1.64	2.422	2.478	1.5	2.259	1.235	3.668
slr0049-AVLPEPASLAENYSGQTSIGCYIK	II	1.149	1.344	1.428	1.693	1.281	1.113	2.195	1.932	1.09	1.72
slr0049-IVPLQFLK	II	1.074	1.367	1.616	1.508	1.661	1.344	1.287	1.917	1.083	2.347
slr0051-VPPEIIFDQGLGDLFICR	II	1.281	1.221	1.358	1.019	1.382	0.961	1.3	1.567	0.679	1.933
slr0058-QSEMDELR	II	1.688	0.901	1.151	1.408	1.454	0.748	1.435	1.032	1.688	2.961
slr0063-ELSPELLR	II	0.972	1.334	1.911	1.611	2.19	1.108	1.699	0.973	1.095	3.853
slr0063-LVAGGHVDAEQLR	II	1.51	1.167	1.405	1.924	2.166	1.393	1.549	1.669	1.522	2.928
slr0063-VTFTDTGLESEMR	II	1.593	1.068	1.266	1.347	2.147	1.398	2.57	1.309	0.904	2.693
slr0073-GGAAMLGYTSIQK	II	1.183	0.881	1.632	0.905	1.078	0.652	1.304	2.068	0.656	2.41
slr0073-GILDLGK	II	1.247	1.219	1.518	1.299	1.38	1.075	1.395	1.366	0.732	2.876
slr0073-TLAPVVLK	II	1.299	1.621	1.304	1.187	1.951	1.465	1.277	1.692	0.991	2.67
slr0116-AFGEAWAER	II	1.413	1.131	1.558	1.519	1.683	1.386	1.657	1.703	0.923	2.049
slr0148-AEENILNPR	II	0.714	0.669	1.129	0.681	1.106	0.669	1.452	0.866	1.521	1.994
slr0156-IVVLQIK	II	0.843	1.601	1.397	1.017	1.354	1.208	1.534	1.69	0.645	1.736
slr0161-AAQIYSAIQTGAK	II	1.494	1.503	1.439	1.422	1.577	1.496	1.652	1.387	0.89	2.473
slr0161-ALVQEIMVITPAIANLIR	II	1.258	1.769	1.359	1.638	1.503	1.728	2.031	1.439	1.124	2.154
slr0161-AMLSNSLLAVFAQNLVK	II	1.369	1.269	1.26	1.605	1.438	2.698	1.716	1.424	0.99	1.943
slr0161-GLILVTGQTGSGK	II	1.268	1.223	1.207	1.243	1.447	1.644	1.254	1.519	1.06	3.059
slr0161-IPNFEQLGLPNIVR	II	1.529	1.149	1.363	1.409	1.507	0.964	1.384	1.55	0.815	2.408
slr0161-LEPINEEVLTPQESQK	II	1.635	1.1	1.263	1.731	1.546	1.319	1.423	1.296	0.945	2.558
slr0161-MLDVFPANQQAQIR	II	1.599	1.536	1.435	1.514	1.936	1.913	1.549	1.073	0.927	2.163
slr0162-ATFVAQVK	II	0.985	1.275	1.331	1.337	2.201	0.967	1.407	1.708	0.839	3.95
slr0164-IVYLGMPLFSSDEVK	II	1.242	1.304	1.412	0.959	2.526	1.654	1.261	1.88	0.948	2.967
slr0164-TFYLTPAQAK	II	1.3	1.239	1.747	1.632	2.167	1.655	1.507	1.776	0.796	2.138
slr0164-TGAQGQATDIQIR	II	1.569	1.415	1.272	1.469	1.762	1.238	1.448	1.569	0.901	2.038
slr0165-DTDRDYFLSAAEAK	II	1.457	1.427	1.504	1.602	1.751	1.597	1.728	1.588	0.84	2.388
slr0165-EYGLIDK	II	1.304	1.231	1.402	1.179	1.389	1.464	1.679	1.909	0.967	2.035
slr0165-IIFLGQEVNDSIANR	II	0.866	1.042	1.499	1.069	1.708	1.375	0.991	1.814	1.178	2.215
slr0165-QATDIDIEAR	II	0.916	1.115	1.242	0.958	1.916	1.26	0.99	1.5	1.218	1.356
slr0168-VSYVEVDGPVLR	II	1.348	1.264	1.785	1.261	1.617	1.3	1.553	1.747	0.889	2.497
slr0185-AEGALAIGR	II	1.069	1.073	1.302	1.268	1.616	0.933	0.804	1.831	0.959	2.135
slr0186-SLVNDIEFSPEDAGR	II	1.032	0.691	0.8	1.348	0.635	1.328	0.992	0.972	1.267	1.016
slr0191-ILLLEVLTDK	II	1.348	1.248	1.512	1.565	1.931	1.684	1.35	2.283	1.001	2.799
slr0194-AGPVVTDQGNLVIDVK	II	0.868	0.955	1.177	0.979	1.17	0.778	1.413	1.438	0.996	1.443
slr0208-IQEGEGDFSALAR	II	1.389	1.241	1.575	1.374	1.175	1.329	1.336	1.538	0.857	1.814
slr0209-ESEDAETFK	II	1.23	1.548	1.379	0.849	0.971	1.663	1.373	1.321	0.997	1.684
slr0212-QELGFGHLDPDNIR	II	1.138	1.25	1.136	1.526	1.221	1.148	1.744	1.502	1.01	1.676
slr0213-IIGEVTSER	II	1.232	1.321	1.765	1.403	1.579	1.268	1.703	1.61	0.737	2.069
slr0220-LNLLGLIR	II	1.165	1.446	1.048	1.559	1.516	1.276	1.739	1.316	1.226	2.028
slr0244-AMMDFPAVQK	II	0.927	1.321	1.311	1.139	1.11	1.13	1.506	1.834	1.089	1.556
slr0244-SLPDLDR	II	1.106	1.421	1.401	1.402	1.055	1.268	1.378	1.483	1.092	1.604
slr0244-VMVALDK	II	1.106	1.356	1.485	1.297	1.212	1.242	1.63	1.858	1.237	1.785
slr0250-AETMTYLVDEGR	II	1.576	1.269	1.607	1.288	1.773	0.579	1.286	1.376	1.254	3.193
slr0250-GNVQVYYPAR	II	1.138	1.42	1.618	1.202	1.421	0.971	1.32	1.088	1.259	2.537
slr0250-SDIQEANSQTGVVTAR	II	1.416	1.231	1.165	1.434	1.551	1.155	1.695	1.015	1.078	2.667
slr0261-AMPGGPYENLEAK	II	1.202	1.144	0.994	1.358	1.616	1.173	1.419	1.293	0.637	2.227
slr0261-LADIEVPK	II	0.837	0.904	1.086	0.76	1.858	1.162	0.749	1.23	0.794	1.619
slr0261-VDEYEK	II	1.322	1.187	1.495	1.143	1.725	1.86	1.415	1.544	0.58	2.069
slr0261-VIMLELNR	II	1.179	1.104	1.399	0.962	1.96	1.451	0.622	1.447	0.783	1.759
slr0288-GLDLDTAILTVLK	II	1.056	0.898	1.235	2.233	9.815	1.491	1.866	3.717	2.786	22.085
slr0288-GQEFDDHYFGAIPER	II	1.364	1.091	1.626	1.717	3.795	1.754	1.718	1.685	3.392	17.03
slr0288-GVMDLGVDVLPDLTK	II	0.866	1.046	0.85	1.562	6.525	1.228	1.483	2.068	1.526	14.41
slr0288-IADLTNQMVGAVAK	II	1.042	1.482	1.309	1.629	8.785	0.999	1.608	2.102	1.58	8.724
slr0288-LDPSVADAVATAMR	II	1.111	1.283	1.523	1.179	3.019	1.178	1.494	1.662	2.581	11.951
slr0288-LEDMWAENVFNLSK	II	1.229	1.311	1.543	2.066	9.514	1.641	1.883	2.183	1.412	15.402
slr0288-TVIYPAAVEYLSK	II	0.839	1.115	1.223	1.607	5.661	1.471	2.116	2.186	1.254	9.994
slr0288-VQVFMQDVEETLYK	II	1.147	1.592	1.621	1.772	9.183	1.536	2.407	2.65	1.574	26.704
slr0288-YIEDLFEK	II	1.158	1.242	1.319	1.784	9.139	1.367	2.588	2.052	2.256	39.781
slr0298-GDLVTFIFQLH	II	1.29	1.156	0.962	1.207	1.412	0.587	1.482	1.192	0.793	1.905
slr0322-TLLEGALLASR	II	1.27	1.35	2.349	1.289	2.178	2.02	1.616	1.517	1.518	1.757
slr0331-LITQIYDPTINQLVQTAR	II	1.3	1.331	2.238	1.402	2.315	1.632	1.791	1.578	1.131	2.041
slr0335-QFFEPFINSR	II	1.196	1.608	2.312	1.949	1.833	1.372	2.776	1.35	1.428	2.652
slr0355-DQVTVGGVVDTR	II	0.898	1.866	1.146	1.207	1.246	0.468	2.097	1.494	1.852	3.523
slr0369-DLTAADVTNAIR	II	1.054	1.551	1.678	1.358	2.349	1.662	1.516	2.004	1.035	5.025
slr0369-FTTPEEAEQIVVK	II	1.219	1.289	1.549	1.217	3.027	1.64	1.441	1.753	0.866	3.58
slr0369-GSVFGLLAEINR	II	1.314	1.521	1.545	1.275	1.69	1.326	1.715	1.308	0.946	4.237
slr0369-VGDDGTLIR	II	1.272	1.157	1.328	1.184	2.454	1.257	0.923	1.432	0.871	5.329
slr0374-AGQLTEGEVEIVLSEK	II	1.819	1.123	1.443	2.043	2.791	1.923	1.254	1.304	0.825	3.811
slr0374-EYGVAQQK	II	1.156	1.243	1.35	1.431	2.852	1.335	1.676	1.431	0.528	2.856
slr0394-VLPGIAALDDR	II	0.94	0.769	1.403	1.32	0.752	1.179	0.753	1.451	1.415	0.764
slr0417-IADFQDILAR	II	0.785	1.279	1.466	1.476	1.394	0.92	1.84	2.094	0.999	1.92
slr0417-MAQDFSMR	II	0.881	1.087	1.028	1.153	1.265	1.199	1.053	1.231	1.283	1.852
slr0417-MPASTFGTQNR	II	0.952	1.074	1.213	0.925	1.205	0.811	1.348	1.692	0.964	1.73
slr0420-AMNTCLAAEDFPR	II	0.745	0.909	0.868	1.388	1.441	0.739	1.376	1.267	0.981	1.525
slr0420-EVSDFTPQK	II	1.207	0.925	1.01	1.505	1.544	0.649	1.209	1.204	0.955	2.592
slr0431-FIATPETLK	II	1.234	1.037	1.671	1.371	1.549	1.323	1.793	1.594	0.693	2.509
slr0434-DGSYLGR	II	1.398	1.056	0.979	0.923	1.235	0.704	1.697	1.163	0.592	1.271
slr0435-AINFTELR	II	1.414	1.068	1.155	1.386	1.229	0.597	1.244	0.938	1.023	1.806
slr0435-SGDFEVSVR	II	1.27	1.236	1.246	1.265	1.449	0.667	1.201	1.077	1.001	1.603
slr0442-GTAGDTVDTTGTPAVPK	II	1.761	1.705	1.576	1.08	3.38	2.12	1.646	2.305	0.986	7.195
slr0442-SSSDAAAETGLAR	II	1.423	1.244	1.37	2.152	2.333	1.815	1.548	1.121	1.103	4.857
slr0443-DIEESGGWPYIER	II	0.705	1.23	1.027	1.322	0.892	0.6	1.231	1.254	0.945	1.645
slr0444-ASHLQGCTFGGEIIPR	II	0.794	1.013	0.786	1.16	1.17	0.84	1.181	1.324	1.482	1.88
slr0444-LVTGEPVADLR	II	1.027	1.144	1.132	1.972	1.933	1.421	1.486	1.297	0.959	2.258
slr0447-AAVEAAGDVGETPEGLEK	II	1.193	1.352	1.498	0.902	2.842	1.714	2.095	2.105	0.725	9.305
slr0447-EALPDGGVIFNTLNGDSNVAFFK	II	1.094	1.294	1.62	1.248	2.317	2.111	1.568	1.467	0.671	3.449
slr0447-EYLLGQFASWNYFQSVDTPANQK	II	1.436	1.617	1.493	1.499	2.904	1.539	2.259	1.882	0.688	5.159
slr0447-FFLVGSDYVFPR	II	1.238	1.456	1.581	1.138	4.211	2.011	2.008	2.031	0.658	5.614
slr0447-GFTCDWTR	II	1.015	1.225	1.419	0.866	2.614	1.589	1.549	1.778	0.969	8.1
slr0447-GGETLGEDYLPLGNTEVTPIITK	II	1.148	1.353	1.477	0.916	2.516	1.788	2.326	2.474	0.691	8.895
slr0447-NIFYTGAAPNQQIEPAVDWLLENK	II	1.387	1.491	1.479	1.228	4.5	2.034	2.236	2.199	0.553	4.408
slr0447-QIQAAGLTPDKYPVMSVSVAEEEVR	II	1.345	1.502	1.549	1.274	3.575	1.753	2.094	1.764	0.633	4.469
slr0447-TDVENPGK	II	1.241	1.498	1.598	0.928	4.216	1.978	2.195	2.402	0.549	6.382
slr0447-VTNDPMEAAYISVYLWK	II	1.223	1.56	1.452	1.33	2.67	2.085	2.192	2.418	0.829	4.695
slr0452-MDGVLAIGGCDK	II	1.3	1.232	1.498	1.277	1.833	1.498	1.629	1.893	0.824	1.999
slr0452-QILPSQILTR	II	1.362	1.163	2.297	1.156	1.972	1.925	1.417	0.869	0.815	1.828
slr0453-ADISSLNILMTSTVWR	II	1.174	1.499	1.268	1.664	2.239	1.469	1.64	1.513	1.333	3.463
slr0453-EALAATAMLR	II	1.155	1.589	1.539	1.469	2.562	1.434	1.403	1.179	0.717	2.624
slr0453-FSLAIDVIDR	II	1.132	1.524	1.599	1.268	2.803	1.654	1.745	1.415	0.773	2.464
slr0453-FVSVIDLLK	II	1.47	1.626	1.813	1.188	3.285	1.838	2.013	1.689	0.703	3.475
slr0453-IYLPPDVNSLLSVADHCLQSK	II	1.025	1.293	2.095	1.214	2.086	1.284	2.526	1.345	0.793	2.657
slr0453-STVTGNPLDPTELNQMHGFWR	II	1.232	1.425	1.037	1.582	2.227	1.549	2.252	1.513	0.911	2.377
slr0483-TDVGPITTPNPQK	II	1.066	1.321	1.117	1.209	1.989	1.634	1.313	1.352	0.634	1.695
slr0503-SPVDGEEPPIGADDQER	II	1.058	1.509	0.941	1.207	1.652	0.516	1.362	0.992	1.237	1.587
slr0506-LVGLV	II	2.485	2.713	1.889	1.639	1.837	1.979	2.65	0.94	0.927	2.674
slr0520-DIATVTAGLLDQPTR	II	0.781	1.159	0.724	0.85	1.398	1.015	0.929	1.097	0.683	1.169
slr0520-YFADGDTLK	II	1.188	1.469	1.464	1.279	1.636	1.43	1.839	1.801	0.806	2.422
slr0525-AQEVLAYGNQPTFMTQDLAQLGGK	II	0.94	0.976	1.222	1.261	1.46	1.464	1.382	1.515	1.017	2.12
slr0525-LILSFAPK	II	1.233	1.207	1.414	1.493	1.905	1.972	1.268	1.888	1.227	2.547
slr0525-MVGEAQQK	II	1.066	0.923	1.02	1.66	1.583	1.74	1.485	1.622	0.979	2.511
slr0528-DLDYQPTGVK	II	1.183	1.623	1.677	1.218	1.557	1.616	1.684	2.67	0.953	3.8
slr0528-DLLDFPGVPGR	II	1.146	1.106	1.373	0.991	1.445	1.299	1.231	1.325	1.218	2.514
slr0528-EALILR	II	1.128	1.279	1.161	1.055	1.218	1.317	1.522	1.759	0.851	2.052
slr0528-SSALLGTLYTR	II	1.479	1.068	2.011	1.625	1.951	1.876	1.102	1.887	0.874	1.971
slr0542-DFFMSAEESK	II	1.097	1.168	1.349	0.879	1.86	1.36	1.3	1.271	0.834	1.919
slr0542-EYGLIDQVINR	II	1.272	1.207	1.468	1.087	1.779	1.32	1.254	1.524	1.041	1.874
slr0542-IVFLGQEVR	II	1.376	1.313	1.539	1.3	2.383	1.411	0.923	1.814	1.077	1.559
slr0542-SLEEITADTER	II	1.121	1.131	1.472	1.138	1.542	1.401	1.257	1.608	1.222	2.407
slr0549-NFPLAELK	II	1.331	1.441	1.521	1.558	1.628	1.977	1.577	1.758	1.071	2.228
slr0549-WAEEITK	II	1.637	1.432	2.071	1.366	1.349	0.833	1.005	1.874	1.133	2.043
slr0550-LAEVENIVAIK	II	1.36	1.402	1.627	1.477	1.653	1.546	1.957	1.551	1.152	2.528
slr0575-NQLATPTQNQIR	II	1.652	0.934	1.808	1.542	3.588	1.83	1.268	1.565	0.784	4.532
slr0575-YGQEAHLDESLER	II	1.161	0.675	1.529	1.188	1.558	1.168	1.067	1.15	1.041	2.862
slr0585-AAEGFIYIWGLPTK	II	1.163	1.459	1.222	1.157	1.943	1.746	2.001	1.798	1.065	4.627
slr0585-AIADTPDEPEYVDIGFEK	II	1.081	1.41	1.497	1.305	2.238	1.834	1.712	1.629	0.933	5.088
slr0585-DLESLTQTADVTHYK	II	1.223	1.102	1.107	0.802	1.678	1.423	1.768	1.865	0.891	4.411
slr0585-EALDAFIVK	II	1.344	1.347	1.331	1.361	2.784	1.598	1.715	1.882	1.006	5.039
slr0585-EIYEAPALLVLIDAHR	II	1.142	1.376	1.309	1.193	1.634	1.366	1.538	1.795	1.047	2.862
slr0585-FDISIMALNPNLK	II	1.551	1.779	2.25	1.705	3.119	1.941	1.957	1.884	0.957	3.625
slr0585-GLWYSPLK	II	1.144	1.288	1.265	1.127	2.228	1.796	2	2.152	0.813	5.426
slr0585-MLVEAAEK	II	1.363	1.199	1.644	1.218	2.403	1.479	1.636	1.861	0.836	4.184
slr0585-NTVEEIYSQLIYR	II	1.309	1.539	1.36	1.351	3.808	1.723	1.438	1.844	0.588	2.481
slr0585-SIEAGPLEDPMTEPTEEIYLMTK	II	1.234	1.282	1.445	1.287	2.007	1.332	1.539	1.445	1.53	5.137
slr0585-SIQANALYENR	II	1.36	1.593	1.378	1.373	1.684	1.577	1.643	1.153	0.686	2.92
slr0585-SSPYSIDR	II	0.846	1.476	1.512	1.621	2.648	0.877	1.302	1.048	1.57	4.46
slr0589-AWIDNPEAGILDEIK	II	1.079	1.25	1.595	1.201	1.676	1.968	1.525	1.862	1.41	6.233
slr0597-LALLSVSDK	II	1.386	1.198	1.344	1.291	1.77	1.785	1.697	1.605	1.082	1.847
slr0597-TAAAAGITTIIQPGGSMR	II	1.028	1.278	2.02	1.264	1.669	0.889	1.228	1.597	0.821	2.082
slr0597-TTLGVGAGQMNR	II	1.188	1.07	1.753	1.495	2.158	1.711	1.761	1.298	0.98	1.932
slr0600-NYVGLDPDTPGR	II	1.283	0.837	2.278	1.625	1.941	1.737	0.885	1.625	0.723	1.635
slr0606-ADIEWMEATQK	II	1.191	1.373	0.965	0.904	1.236	1.52	1.549	1.791	0.736	1.936
slr0606-AEYPQATIDVIVEPR	II	1.069	1.193	1.188	1.487	1.613	0.916	1.236	1.095	1.154	2.334
slr0606-FIGLQVPSGK	II	1.482	1.276	1.523	1.581	2.228	1.964	1.625	1.352	0.694	2.278
slr0606-IIPPDQEK	II	1.179	1.461	1.538	1.149	1.474	1.728	1.681	1.784	0.92	2.437
slr0637-ADLIDAGIAK	II	1.081	1.125	1.457	1.473	3.533	1.347	1.349	1.62	1.261	4.138
slr0638-GLALPSLEYVLK	II	1.285	1.372	1.421	1.228	1.8	1.43	1.79	2.4	1.349	4.299
slr0638-GVIAVTER	II	1.221	2.107	1.476	1.915	1.74	1.392	1.243	1.685	1.081	2.86
slr0645-ATAFFQALDDQLQAAGAK	II	1.301	1.245	1.69	1.708	2.151	1.53	1.423	1.49	0.791	3.156
slr0645-DGLDNFFQR	II	1.188	1.179	1.703	1.592	2.432	1.055	1.4	1.714	1.153	4.272
slr0645-DYTLMIDK	II	1.351	1.29	1.566	1.418	2.304	1.291	2.39	1.623	0.992	3.6
slr0645-WEIAQASTIALAK	II	1.659	1.287	1.636	1.343	3.191	1.42	1.593	1.478	0.977	2.302
slr0652-LGAAAIIYTDIHR	II	1.141	1.465	1.586	1.397	1.776	1.462	1.254	1.716	1.086	1.514
slr0659-AADGQWDNHPLIER	II	1.056	1.055	1.434	1.075	1.182	0.72	1.346	1.515	0.723	1.709
slr0661-SAIIEAVR	II	1.171	1.56	1.621	1.284	1.517	1.884	1.764	1.636	1.153	1.948
slr0661-VSPDNQEAANVSEVLLLAVKPQVLDR	II	1.37	1.344	1.684	1.553	1.821	1.77	1.47	1.396	0.886	2.015
slr0661-VTSPGGTTIAGVAVLEK	II	1.451	0.884	1.478	0.871	1.489	1.745	1.084	1.739	1.264	1.96
slr0662-FGLTIPEMLTAIEQLR	II	1.079	1.047	1.261	0.932	1.45	0.863	1.161	1.56	0.92	1.685
slr0662-FSDILADRINR	II	1.266	1.157	1.381	1.076	1.773	1.344	1.139	1.517	1.112	1.595
slr0662-MSLEEAQLLLENYER	II	1.324	1.137	1.191	1.422	1.88	1.039	1.321	1.438	0.99	4.636
slr0662-TEAISLFNFGYLGLK	II	1.569	1.295	1.368	1.122	2.052	1.57	1.24	2.121	0.641	2.051
slr0665-AGETITTFQLKPETILDEVR	II	1.225	1.667	1.908	1.765	2.195	1.371	2.21	1.951	1.224	3.869
slr0665-AGGYILGGK	II	1.184	1.39	1.199	1.124	2.215	1.387	1.502	1.74	0.851	2.581
slr0665-DIVNAIPWVAMQQGK	II	1.55	1.117	1.265	1.255	2.027	1.789	1.869	1.666	0.991	2.523
slr0665-DLPDFFSTR	II	1.195	1.417	1.245	1.427	2.097	1.646	1.16	1.583	1.913	4.073
slr0665-FTGELQPGVTLR	II	1.268	1.393	1.483	1.366	2.485	1.581	1.546	2.403	0.813	1.983
slr0665-GHPVAYVGDVVGTGSSR	II	0.869	0.959	1.162	1.296	1.849	1.886	1.19	1.273	0.973	2.27
slr0665-ITVTVFK	II	1.223	0.954	1.242	1.356	3.084	1.715	1.489	1.784	1.094	3.502
slr0665-LSEETVAEYLR	II	1.247	1.356	1.632	1.541	2.85	1.433	1.372	1.769	1.252	4.81
slr0665-MLLPDTVGTGGDSHTR	II	0.992	1.33	2.253	1.254	1.764	0.918	1.321	1.12	1.141	2.554
slr0665-MPEGLGTIAELK	II	1.044	0.993	1.137	1.349	2.661	1.45	1.649	1.721	1.007	3.665
slr0665-VAPFEGELYR	II	1.164	1.681	1.538	1.441	2.567	1.602	1.479	1.308	1.202	3.896
slr0665-VEDGVTVFSTSTR	II	1.275	1.857	2.738	1.603	2.949	1.375	1.631	1.481	1.494	6.347
slr0665-VIPLDQMPK	II	1.168	1.439	1.293	1.364	2.86	1.536	1.416	1.764	1.045	3.59
slr0676-HTIGDFLEVFVNAPLAVCEER	II	1.024	0.853	1.081	2.108	2.038	0.829	1.614	1.281	1.006	1.741
slr0692-SQLDQVIDILQLPVAVTK	II	1.888	1.541	1.399	1.345	1.289	1.449	0.946	2.117	1.028	2.277
slr0695-ASTQAIDGFPVVQQGSTATALLVGDR	II	1.223	0.961	1.127	1.578	1.328	0.85	1.593	1.079	0.914	1.793
slr0695-GLENLSAR	II	1.008	0.855	1.396	1.216	2.01	1.386	1.314	1.257	1.029	2.479
slr0695-SPSFTPQDR	II	1.018	1.046	1.182	1.445	1.564	1.185	1.156	0.893	1.143	1.977
slr0708-AEQANTLAQADQLGLEPDALTAVK	II	1.256	0.886	1.588	0.813	2.282	1.464	1.168	1.875	0.5	2.405
slr0708-EILTNNISFIDETLAAGVIDHQK	II	1.12	1.4	1.675	0.936	1.86	1.504	1.372	2	0.772	3.371
slr0708-SSLLLDSQMNVYYAK	II	1.33	2.039	1.78	1.305	1.545	1.669	1.106	1.803	0.643	1.96
slr0708-TTPIQAPPVPVQYQVVK	II	1.142	1.387	1.896	0.983	2.405	1.682	1.697	1.715	0.576	3
slr0708-TVASEGEGPETLQEALDQK	II	1.134	1.25	1.808	1.202	2.43	1.727	1.313	1.932	0.412	3.082
slr0721-AIAEDPEK	II	1.031	1.244	1.33	0.667	2.095	1.205	1.66	1.583	0.793	4.457
slr0721-AIAPVFGGVNLEDIAAPR	II	1.063	1.127	1.626	1.425	2.091	1.032	1.607	1.533	0.941	3.848
slr0721-EMVQSMAK	II	1.132	1.164	1.046	1.126	2.454	1.097	1.501	1.654	0.783	3.165
slr0721-IPLTSQSDLAMAYTPGVGR	II	1.154	1.25	1.202	1.371	1.674	1.463	1.122	1.184	0.935	3.613
slr0729-AGVEAALK	II	0.531	1.01	0.688	0.878	0.999	0.835	1.125	0.839	0.764	1.023
slr0731-AQWYGQQFQQLQR	II	0.851	1.183	1.262	1.727	1.227	1.171	1.891	1.482	1.149	2.315
slr0738-GENVDLETAYR	II	0.914	1.218	0.869	1.088	1.091	1.067	1.14	1.272	0.996	1.22
slr0740-LEGISLLPLNLGQTLSLLK	II	1.405	1.009	1.671	1.294	2.231	2.253	1.544	1.502	0.985	2.299
slr0744-GTVIEANLDR	II	1.091	1.464	1.689	1.775	1.837	1.394	1.901	1.886	1.16	2.606
slr0744-VGDAIVVGAVYGK	II	1.275	2.803	1.502	1.829	2.193	1.217	3.01	1.861	1.056	1.892
slr0752-EILDSR	II	1.04	1.079	1.361	1.149	1.195	0.924	1.354	1.446	1.046	2.393
slr0752-IAPVVEGLDAFDQMAVDQAMIDR	II	1.015	1.08	1.109	0.838	1.238	1.098	1.052	1.049	0.909	1.006
slr0752-IEDELGDR	II	1.161	1.326	1.784	1.316	1.631	1.123	0.938	1.6	0.935	2.464
slr0752-SGETEDTTIADLAVATR	II	1.23	1.154	1.813	1.139	1.701	1.174	1.249	1.469	0.981	1.861
slr0752-SIDLGVANAILIK	II	1.13	1.196	1.396	1.284	1.46	1.111	1.598	1.757	1.074	2.521
slr0752-TQLVGDDLMVTNPVR	II	1.057	1.338	1.562	1.441	1.47	1.251	1.251	1.482	0.762	1.966
slr0752-WGAEVFAVLGK	II	1.05	1.303	1.535	1.304	1.472	1.485	1.432	1.754	0.711	2.357
slr0757-VIDVLK	II	1.159	1.047	0.716	1.229	1.295	0.625	1.778	1.167	0.57	1.019
slr0758-DSIILATGATGTGK	II	1.421	1.418	1.618	1.06	1.415	1.029	1.799	1.929	0.919	2.157
slr0774-IVVQLPGVTDPGQAER	II	1.064	1.309	1.111	1.165	1.417	1.203	1.001	1.295	1.087	1.591
slr0798-IAALGYTLAEPK	II	1.037	1.546	1.247	1.247	1.708	1.338	1.933	1.06	0.724	3.006
slr0835-LTEDLQQYLLR	II	1.461	1.246	2.038	1.678	1.679	1.648	1.639	1.359	1.113	2.819
slr0839-EIAEEAGIDNFQR	II	1.005	1.094	1.078	1.158	1.607	1.51	1.306	1.294	1.399	3.681
slr0841-TEQLVFLPLTEEDSAPR	II	1.254	1.05	1.193	1.366	2.519	0.806	2.025	1.352	0.842	2.108
slr0844-VIDGAVNLTGLVTLVSGEGLK	II	1.186	1.337	1.143	1.101	2.19	1.334	1.741	2.207	1.004	1.72
slr0848-AQVQQDCDALQR	II	1.205	1.114	1.097	1.206	1.554	0.497	1.305	0.938	0.817	2.12
slr0848-AQYEADQYK	II	1.229	1.487	0.977	1.438	1.254	0.862	1.833	1.344	0.709	1.947
slr0848-DVDTYADR	II	1.183	0.888	0.958	1.294	1.643	0.839	1.288	0.737	1.034	2.23
slr0848-EQQILQGAELEAQR	II	0.986	1.491	1.801	1.398	1.741	0.877	1.578	1.12	0.847	1.82
slr0848-QTQQECDTLR	II	1.046	1.105	0.936	1.111	2.013	1.008	1.933	1.029	0.706	1.904
slr0876-IMYLADETFR	II	1.359	1.275	1.166	1.358	1.714	1.464	1.688	1.634	0.938	2.213
slr0876-SSFPFDPTQER	II	1.421	1.444	1.328	1.363	1.756	1.505	1.371	1.452	0.948	3.013
slr0876-TIMAEFDYGGQPK	II	1.188	1.184	1.302	1.36	2.041	1.568	1.433	1.887	0.726	1.892
slr0877-GFGAEVK	II	1.157	0.713	1.098	1.671	1.514	1.324	1.621	1.956	1.386	1.927
slr0877-VDVLVCPTAPTTAFK	II	1.314	1.028	1.463	1.617	1.857	1.321	1.856	1.612	1.319	1.508
slr0879-MELEHPDDLYYLDSHEYVR	II	0.84	1.017	1.235	1.38	1.325	0.66	1.613	0.927	0.872	1.589
slr0884-AAALVLPQLK	II	1.138	1.785	1.354	2.334	3.254	1.3	1.54	1.407	1.157	7.626
slr0884-GAAQNIIPSSTGAAK	II	1.113	1.671	1.356	1.916	3.102	1.513	1.554	1.66	0.997	5.74
slr0884-GILGYTADDVVSMDFR	II	0.977	1.195	1.911	1.901	2.467	1.304	0.981	1.645	1.157	4.877
slr0884-SSIFDAGAGIGLNSNFFK	II	1.177	1.535	1.549	2.082	3.509	1.351	2.083	1.651	1.253	6.199
slr0884-VIDLMLTMASK	II	1.271	1.449	1.482	1.533	6.32	1.858	2.643	1.811	0.901	4.13
slr0884-VPTPNVSVVDLTFK	II	1.358	1.78	1.423	1.853	3.533	1.581	2.657	2.403	1.155	6.625
slr0884-VVSWYDNEWGYSCR	II	1.274	1.721	1.543	1.967	2.076	1.048	2.645	1.945	0.913	4.176
slr0886-DTLLLR	II	1.217	1.52	1.576	1.366	1.537	1.389	1.646	2.163	1.26	2.021
slr0906-LAFYDYVGNSPAK	II	1.115	0.918	1.02	1.296	1.221	2.222	1.295	1.368	1.024	1.712
slr0907-GFVPEDELIDILR	II	1.021	1.063	1.284	1.018	1.459	1.147	1.119	1.374	0.801	2.253
slr0907-SPIDGTLLQK	II	1.07	1.027	1.264	1.31	1.842	1.31	1.359	1.387	1.245	3.742
slr0909-LLQTGYEVYAFEPFPPVLAK	II	0.856	1.517	1.345	1.332	2.132	1.478	1.592	1.536	0.762	2.263
slr0909-NINQILENQIFLIK	II	1.409	1.431	1.195	2.218	2.797	1.816	1.559	1.512	0.818	2.791
slr0909-YLVESGQQR	II	0.94	1.356	1.327	1.02	1.163	0.775	1.04	1.741	0.948	1.82
slr0929-AAEQLASLK	II	1.234	1.285	1.575	1.393	1.884	1.275	1.427	1.621	0.906	2.161
slr0929-DYVDPR	II	0.942	1.359	1.119	1.648	1.834	1.207	0.881	1.193	1.174	3.502
slr0938-AILALNLFR	II	1.204	1.188	1.322	1.332	1.709	1.46	2.055	1.449	1.126	2.274
slr0942-AADITLTDSEMAK	II	1.524	1.504	1.631	1.196	1.575	1.756	1.838	1.87	0.975	2.953
slr0947-ILVVDDEASIR	II	1.224	1.215	1.83	0.963	1.483	1.107	1.281	1.485	0.842	1.891
slr0947-LDGYGVCQELR	II	1.34	0.468	1.366	1.038	2.725	1.066	1.257	1.317	0.817	1.458
slr0947-LEEDPSNPELILTAR	II	1.012	0.88	0.905	0.667	1.191	0.727	0.889	1.241	1.103	1.523
slr0947-LTGMEFSLLELLVSR	II	1.192	1.174	1.127	1.372	1.353	1.688	1.051	0.99	0.992	2.4
slr0947-SEILQEVWGYTPER	II	1.3	1.207	1.546	1.448	1.727	1.241	1.581	1.653	0.908	2.216
slr0962-ASQPETVEQK	II	1.197	1.014	0.98	0.863	1.065	0.772	1.861	1.179	0.64	2.405
slr0962-DLPETGEQLK	II	1.048	1.377	1.243	1.041	1.459	1.28	1.764	1.509	0.873	3.238
slr0962-DQDNTEVESVTGAVK	II	1.285	1.826	1.049	1.199	1.381	1.443	1.519	1.403	0.874	2.241
slr0963-AADPIGYVSK	II	1.447	1.651	1.243	1.879	1.783	2.189	2.828	1.971	1.844	2.734
slr0963-GFNVLAGGGLGR	II	1.448	2.003	1.86	2.623	1.656	1.736	2.535	1.577	1.333	2.908
slr1022-AAMEQGLLLAPAGPK	II	1.035	1.328	1.359	1.396	1.758	1.923	1.916	1.57	0.772	2.788
slr1022-AVSDQIQK	II	1.136	1.505	1.587	1.672	2.617	1.717	1.213	3.002	1.092	4.095
slr1024-IPFLEITYLDDDLR	II	1.085	1.027	0.95	1.006	1.26	2.001	1.22	1.259	1.086	2.687
slr1030-FVLVGSGNPEEGELRPQLLDR	II	1.161	1.02	1.228	2.803	1.058	0.81	1.305	1.194	2.723	0.953
slr1030-VTMVDLPLGATEDR	II	0.674	1.272	1.235	1.542	0.594	0.822	0.783	1.588	2.013	0.614
slr1034-ENQTPVCEFLVEFPGMR	II	1.157	1.055	0.715	1.28	1.843	0.538	2.413	1.447	0.737	1.477
slr1034-LIIEGR	II	1.391	1.15	1.051	1.259	1.549	0.626	1.545	1.131	1.048	2.066
slr1042-GEEFDR	II	1.004	0.886	1.088	0.912	1.103	0.759	1.346	1.414	1.01	1.42
slr1043-QELDPAFQELQALEGELHLR	II	1.191	1.602	1.54	1.422	1.637	1.249	1.897	1.351	0.987	1.854
slr1044-LAEASQEISK	II	1.227	1.163	1.093	0.93	1.643	1.23	1.892	1.677	0.719	1.863
slr1044-LLDDVEGASR	II	1.319	1.377	1.268	1.091	1.645	1.533	1.457	1.113	0.894	1.996
slr1044-SEDELGALTQR	II	1.047	1.227	1.411	1.087	1.252	0.851	1.123	1.287	0.881	2.455
slr1051-SGLTGNYTDIPK	II	1.122	1.254	1.543	1.294	1.618	1.605	1.465	1.783	1.032	1.551
slr1051-SIAWGIAQQLHQAGAEIGVSYLPDEK	II	1.048	1.241	1.17	1.338	1.355	2.098	1.413	1.301	0.998	1.537
slr1051-YLAAELGPQNIR	II	1.416	1.3	1.306	2.099	1.499	1.08	1.263	1.508	0.938	2.041
slr1055-GYWETSDENLER	II	1.005	1.194	1.345	2.466	0.455	0.853	1.271	0.985	2.422	1.076
slr1096-DIETYTGVFATK	II	1.172	1.387	1.235	1.213	1.109	1.162	1.429	1.572	1.11	1.581
slr1096-EIMLCPGSVPFVPPGIEIDHK	II	1.131	1.094	1.141	1.394	1.138	1.17	1.55	1.577	0.999	1.397
slr1101-ILVALDLSPAGQEVLEK	II	0.921	1.202	1.657	1.113	2.433	1.137	1.884	1.509	0.895	2.793
slr1103-VDAATELLSQNK	II	1.067	1.033	1.769	1.126	1.768	1.206	1.402	1.474	0.802	2.004
slr1104-VQDTSSLLGIAQR	II	1.021	1.059	1.693	1.216	1.582	2.101	1.677	1.297	1.033	2.926
slr1106-AVYVAQEAEQQAQADINR	II	1.159	1.271	1.245	1.814	2.57	1.153	1.644	1.202	1.022	3.797
slr1106-TVEEAITK	II	1.163	1.316	1.409	1.631	1.834	1.297	1.657	1.568	1.471	2.178
slr1106-VLVMGGEGK	II	1.149	1.28	1.162	1.548	1.798	1.298	1.449	1.449	1.207	2.184
slr1124-DAPATVQMPEGENLQQVWDR	II	1.008	1.181	1.831	1.309	1.328	1.035	1.715	1.388	1.166	1.587
slr1128-AAILNAEAEQQK	II	1.291	1.216	1.204	0.96	1.957	1.473	1.464	1.395	0.869	2.244
slr1128-AAILTSEGQR	II	1.432	1.207	1.474	1.349	2.184	1.11	1.032	1.133	1.018	4.219
slr1128-ATAEALSILTEK	II	1.469	1.533	0.954	1.189	1.681	1.619	1.933	1.07	0.711	3.154
slr1128-AVLDSMELQMTAER	II	1.429	1.429	1.149	1.663	1.842	1.081	1.288	1.357	0.997	2.856
slr1128-ELDISTDPWGVK	II	1.504	1.273	1.493	1.063	2.235	1.972	1.718	1.47	0.869	3.422
slr1128-LELDQTFTAR	II	1.12	0.962	0.962	0.743	1.605	0.952	1.435	1.672	1.015	2.708
slr1128-LTPGLNFTVPILDR	II	1.109	1.163	0.911	1.444	1.803	1.238	1.069	1.412	0.888	1.997
slr1128-NILSTLEGVR	II	1.534	1.489	1.301	1.442	3.038	1.772	1.483	1.455	0.767	2.155
slr1128-SIVGDGALDEGLEAALNK	II	1.446	1.394	1.236	0.969	1.525	1.748	1.334	1.285	0.721	2.007
slr1128-TEINELLLR	II	1.616	1.603	1.513	1.32	3.184	2.022	1.735	1.312	0.651	2.706
slr1129-IVVDTPAGMK	II	1.449	1.303	1.575	2.039	1.801	1.417	2.022	1.501	1.883	5.116
slr1133-EAYNLVGK	II	1.336	1.332	1.27	0.975	1.025	1.314	1.73	1.614	0.749	1.99
slr1133-TGIISPGEAEQLVQGLEQIR	II	1.017	1.432	1.668	1.36	2.663	1.318	1.275	1.358	0.746	1.932
slr1133-TNVSPLGSGALAGTTFPIDR	II	1.083	1.272	1.251	1.312	1.747	1.322	1.119	1.528	0.937	1.983
slr1140-GFAEFVGTK	II	1.299	1.269	1.795	2.145	2.834	1.392	1.452	2.218	1.151	5.184
slr1149-TEADIQAALLHLLQDR	II	1.443	1.772	1.734	1.464	1.133	1.376	1.464	1.075	1.02	2.216
slr1159-AGAELEASK	II	1.309	1.396	1.537	1.542	1.636	1.29	1.979	1.343	1.014	2.674
slr1159-DLSTAIATAYR	II	1.327	1.387	1.398	1.366	1.1	1.227	0.966	1.541	0.864	2.445
slr1194-EFSQALGIK	II	1.307	1.208	1.815	1.006	1.556	0.991	1.467	1.826	0.965	2.288
slr1194-YTDVQIATWLR	II	0.883	0.844	1.414	1.086	1.23	0.929	1.609	1.636	1.112	2.382
slr1205-ALAQSELPPGSR	II	0.899	1.014	0.878	1.412	1.328	0.559	1.218	1.248	1.058	1.831
slr1220-DFQFDLATGK	II	1.157	1.249	1.134	1.22	1.12	1.013	1.49	1.593	0.939	1.92
slr1220-EIVALGLR	II	1.183	1.038	1.421	1.52	1.414	0.821	1.549	1.364	0.921	1.925
slr1220-EVLVDVDQR	II	1.108	1.166	1.343	1.265	1.179	0.831	1.823	1.357	1.025	2.053
slr1220-LIVFEGAEER	II	1.183	0.938	1.485	1.353	1.225	0.87	1.268	1.369	0.864	1.695
slr1220-NEFINTEVITR	II	0.997	0.635	1.113	1.368	2.099	0.855	1.826	1.705	0.775	1.589
slr1220-WNEDDWQDTRPAPPPR	II	1.06	1.012	1.11	1.137	1.537	0.856	1.244	1.223	0.945	1.586
slr1223-DLIALIDK	II	1.163	1.524	1.384	1.195	1.924	1.651	1.704	2.032	1.018	2.92
slr1223-LVLEGQEVLPGAISK	II	1.157	1.305	1.433	1.493	2.339	1.534	1.835	1.403	0.979	3.499
slr1223-TDFQFQAPDLETSLR	II	1.562	1.261	1.704	1.528	1.927	1.552	1.089	1.47	0.845	2.435
slr1223-VVDGQDAVINLAGEPISER	II	1.16	1.466	1.098	1.297	1.852	1.249	1.171	1.241	1.525	3.063
slr1226-DLALNINQHLQR	II	1.196	1.056	1.05	1.28	1.608	1.102	1.16	1.238	0.696	1.614
slr1226-EGLVLPNPLVEFYFK	II	0.908	0.927	1.166	0.724	1.543	0.694	1.375	2.244	1.017	1.638
slr1227-DFIITR	II	1.179	1.158	1.502	1.176	1.489	1.557	1.348	1.566	1.577	4.959
slr1227-FFDSEDEPVQGR	II	1.194	1.402	1.582	2.065	2.369	1.584	1.366	1.742	1	3.511
slr1227-FGAEQTIPVGTGNIMMTR	II	1.151	1.157	1.11	1.575	2.086	1.778	1.678	0.982	1.136	3.057
slr1227-GLPGSGVGYGLGVR	II	1.294	1.496	1.404	1.66	1.571	1.974	1.353	2.172	1.411	4.672
slr1227-ILPQEVVDETFGEQYGK	II	1.173	1.064	1.347	1.602	1.584	1.395	1.767	1.359	1.179	3.57
slr1227-IQSPVGPIR	II	1.103	1.188	1.333	1.109	2.105	2.104	0.841	1.045	0.913	3.797
slr1227-SFFQATAEYR	II	1.097	1.014	1.231	1.48	1.924	1.882	1.695	2.013	1.034	2.608
slr1227-TISLVFDGADSSIR	II	0.949	0.985	1.345	1.604	2.307	1.556	1.207	1.328	1.308	4.614
slr1227-VAPSDTPLGVR	II	1.069	0.978	1.53	1.268	1.648	1.113	1.184	1.124	1.294	4.955
slr1238-AGEGILFLDPGDR	II	1.062	1.333	1.505	1.361	1.332	1.198	1.223	1.251	1.417	3.125
slr1238-LAFIIDPLEK	II	0.719	1.362	1.58	1.308	1.681	1.632	1.962	1.655	1.017	2.788
slr1239-LITEPMVK	II	1.268	1.778	1.061	1.618	1.652	1.21	1.591	1.722	1.823	2.61
slr1254-SMLELVLAPAQDWIGK	II	0.722	1.048	0.998	0.994	1.467	1.409	0.994	1.583	1.645	1.839
slr1256-DEVMEGVPEMLPEVQVEATFPDGTK	II	1.131	1.337	1.319	1.247	1.853	0.759	2.029	1.507	0.741	1.617
slr1256-LLIFTASLVAER	II	0.932	0.961	0.886	0.757	1.363	0.873	1.201	1.084	1.065	1.54
slr1256-TVAELMNYGATLLSR	II	1.058	0.849	1.296	0.932	1.373	0.713	1.238	1.167	0.63	1.383
slr1265-LLAELQLEEVAEK	II	1.546	2.367	1.936	3.625	2.965	2.184	4.135	1.785	2.471	5.021
slr1265-LQEILAPEIIVR	II	1.485	2.297	2.5	2.474	2.422	1.932	2.866	1.432	1.697	3.008
slr1265-SVIVVGPNLK	II	1.378	2.922	2.305	3.055	2.583	2.464	3.808	1.843	2.282	4.272
slr1265-TEDLGDGTVMK	II	1.409	1.459	1.591	1.734	2.272	1.742	2.578	1.892	1.19	2.403
slr1266-VQAFPSGPASVGLDLGVGR	II	0.911	1.078	1.103	1.37	1.241	0.621	1.441	1.373	0.764	1.779
slr1270-AELEQQLVQIEVSEQDR	II	1.358	1.068	1.41	1.412	1.901	1.092	1.349	1.614	1.369	2.852
slr1270-LQVEVVAEQTR	II	1.34	1.365	1.645	1.742	1.784	2.021	1.569	1.997	1.689	4.184
slr1270-LSLEQQEAGLMAAR	II	1.378	1.108	1.157	1.459	1.24	1.634	1.58	1.218	1.223	3.195
slr1272-DLPDPFNQSLLEDWSR	II	1.146	1.201	1.569	1.152	1.716	0.717	1.515	1.699	0.894	5.116
slr1272-DVSPNNWAYEALR	II	1.268	1.181	1.554	1.275	1.746	1.592	1.04	1.678	1.017	5.901
slr1272-ETSVAAGDTLENVFTR	II	1.219	1.073	1.421	1.957	2.247	1.211	1.47	1.376	0.758	5.684
slr1272-NLVDNYGCIVGYPDR	II	1.246	0.878	1.361	1.493	2.291	1.769	1.315	1.471	1.143	2.946
slr1272-QQLGQFMEEK	II	1.145	1.575	1.431	1.485	2.339	1.831	2.111	1.927	1.242	4.973
slr1273-ISVPAQQPLPLQLEQFK	II	0.887	0.763	0.647	0.837	1.196	0.438	1.941	1.16	0.481	1.337
slr1273-IYDANHEPAMQNR	II	0.757	0.871	0.77	1.212	1.764	0.461	1.552	1.167	0.537	1.34
slr1273-SDFEVR	II	0.815	0.829	0.625	0.859	0.984	0.425	1.674	0.828	0.65	1.41
slr1273-TVYDADVFGR	II	0.831	0.729	0.668	1.337	1.345	0.444	1.617	1.06	0.815	1.092
slr1274-DMVLNHEAALYLPYPR	II	0.929	0.966	1.582	1.308	1.989	1.019	1.632	1.251	0.803	3.494
slr1274-EEVDLDYQK	II	1.267	1.221	1.594	0.93	2.315	2.196	1.94	1.897	0.905	6.512
slr1274-LGLFEDEDGIEK	II	1.146	1.16	1.343	0.88	2.259	1.381	1.315	1.682	0.78	4.532
slr1274-MLPVPAELDENELR	II	1.158	1.138	1.446	1.084	2.218	1.241	0.831	1.172	0.689	3.528
slr1274-QVATAVPMR	II	1.202	1.13	1.245	1.283	1.603	1.712	1.011	1.187	1.451	3.198
slr1274-SSGVGLEITPER	II	1.076	1.222	1.275	0.715	2.498	1.138	0.991	1.319	1.179	2.84
slr1274-TVPIGTYQMQNALSR	II	1.039	1.303	1.739	1.25	2.351	1.271	1.263	1.21	0.942	3.848
slr1274-VMGELTDELR	II	1.03	1.095	1.51	0.822	2.521	1.538	1.35	2.043	0.921	2.674
slr1274-VNVAQLTSQGQSYK	II	1.11	1.356	1.425	0.832	2.015	1.708	1.513	1.978	0.708	5.352
slr1275-GVAQTNIQQLETELSQLQGEQQK	II	1.023	1.068	1.403	0.957	1.774	1.625	1.518	1.661	0.784	3.939
slr1275-IQEVEAK	II	1.2	1.38	1.724	1.013	2.071	1.451	1.808	1.828	0.794	3.26
slr1276-LANAEVQLQEAQQR	II	1.166	1.227	1.46	1.104	3.278	1.649	1.516	1.303	0.908	3.38
slr1276-LQPLILMK	II	1.201	1.2	1.242	0.832	2.547	1.387	1.718	2.042	0.58	3.961
slr1277-AVPPPVGDLAISNINASFDMIDLGQR	II	1.054	0.906	1.402	1.416	1.344	1.197	1.539	1.218	1.262	3.598
slr1277-ELTSGVVR	II	1.24	1.153	1.546	1.048	2.417	1.96	1.37	2.535	1.127	5.752
slr1277-EVLAVLTR	II	1.194	1.136	1.392	1.025	1.866	1.604	1.402	1.892	0.95	5.591
slr1277-FGDTAPVQEIDINNNLGR	II	1.24	1.268	1.356	1.288	2.263	1.331	1.242	1.483	1.365	3.456
slr1277-GQVNVPSLVLR	II	1.129	1.057	1.251	0.981	1.892	1.304	1.591	1.714	1.251	5.056
slr1277-ILTDPTLIVQEGEAAQVK	II	1.335	1.359	1.634	1.352	3.213	1.478	1.508	1.747	0.809	3.681
slr1277-ITNPPAIVNPFQDGEIFFDLNR	II	1.214	1.174	1.419	1.149	1.871	1.798	1.388	1.586	1.062	2.823
slr1277-LNTVTLVGEPR	II	1.154	1.106	1.811	1.676	2.173	1.576	1.075	1.583	0.703	2.157
slr1277-NVELASSMITQMDAR	II	1.058	1.103	1.305	1.171	2.683	1.277	1.55	1.227	0.802	1.828
slr1277-SEVIILMTPK	II	1.275	1.188	1.565	1.022	2.187	1.538	1.702	1.663	0.713	3.861
slr1277-VNPIVASPAGTQVFDSGAGAINEITLINK	II	1.084	1.146	1.318	0.712	1.88	1.913	1.937	1.963	0.966	3.519
slr1277-VPILGDLPVIGALFR	II	1.113	1.044	1.49	1.291	2.228	1.321	1.302	1.8	0.816	5.51
slr1277-YNPDAATAEFLR	II	1.016	1.221	1.35	1.134	1.708	1.674	1.205	1.398	1.129	5.123
slr1280-ELQEAMGMPVPPALTTSQQK	II	1.285	1.009	1.039	1.219	1.635	1.39	1.208	1.321	0.706	1.64
slr1280-MAPALVR	II	1.052	1.141	1.478	1.135	1.64	1.158	1.067	1.396	0.719	1.751
slr1289-DWGYELATTEFR	II	1.165	1.142	1.502	1.384	3.75	1.6	1.582	1.527	0.986	6.552
slr1289-EVTYDLAR	II	0.967	0.973	1.194	1.325	2.546	1.342	1.541	1.371	1.049	4.56
slr1289-GDGTGVDIWPATELVINAAIAK	II	1.006	1.289	1.047	2.015	3.755	1.119	1.428	2.277	0.975	5.18
slr1289-ITFVAGKPVVPNDPIIPYIR	II	2.547	1.972	2.221	1.988	1.808	2.683	3.853	1.352	0.62	4.925
slr1289-LDIIVYR	II	1.105	1.132	1.373	1.124	3.514	1.2	1.549	1.661	0.957	4.411
slr1289-LIAYLNDELIPTTPALGK	II	1.058	1.441	1.416	1.229	3.406	1.359	1.896	1.746	0.466	2.403
slr1301-ALQTDMQK	II	1.105	0.988	1.041	0.972	1.306	0.955	1.393	1.445	0.744	1.652
slr1301-EQQSEIER	II	1.187	0.922	1.006	0.765	1.008	0.659	0.751	0.884	0.816	1.558
slr1301-EVLQGILHR	II	0.851	1.023	1.048	1.59	1.501	0.959	1.636	1.304	0.88	1.676
slr1301-MLDETLIGQR	II	1.072	1.215	1.336	1.083	1.414	1.025	0.971	1.249	1.014	1.477
slr1301-MLYLAEIK	II	1.193	0.889	1	1.311	2.086	0.973	1.323	1.262	0.407	1.781
slr1301-QGLAEIETMIASLDQQYQAK	II	1.313	0.868	1.073	1.417	1.375	1.071	1.652	1.742	0.733	1.506
slr1301-SLQGTPEVAAPELVR	II	1.037	0.809	1.598	1.293	1.369	0.86	1.564	1.342	0.778	1.465
slr1301-YEVEQAR	II	1.405	0.897	1.149	1.404	1.53	0.785	1.69	0.812	1.368	1.979
slr1312-GGSLDLLELVEALR	II	1.496	1.471	1.552	0.894	1.287	1.854	1.179	1.915	0.649	1.576
slr1338-SVFEIIIQASK	II	1.364	1.312	1.482	1.645	1.919	1.209	1.482	1.572	0.962	2.786
slr1338-WELVQESTLALAR	II	1.078	1.554	1.663	0.993	1.94	1.078	1.313	1.799	0.866	2.252
slr1342-DQTVQGIEIPVQQLR	II	1.067	0.853	0.683	1.564	1.689	1.374	1.221	1.148	0.751	1.451
slr1342-ITLGDLSEANNALGDR	II	1.477	1.316	1.344	1.731	1.566	1.31	1.778	1.563	0.638	2.27
slr1342-LDFGVTLSQLLMK	II	1.088	1.2	1.355	0.955	1.467	1.739	1.36	1.434	0.66	1.545
slr1349-AEITEPLR	II	1.171	1.176	1.139	1.63	1.741	1.321	1.246	1.55	1.262	3.742
slr1349-AILSTLQNESGPIALEALATK	II	1.166	1.311	1.467	1.829	1.979	1.48	1.326	1.776	1.176	2.743
slr1349-DGVPNFFATFIEVLHDR	II	1.361	1.333	1.297	1.465	2.608	1.423	2.183	0.901	1.313	2.73
slr1349-DLDGNVVHQGIAVYGNK	II	0.927	1.241	1.253	1.259	1.667	1.505	1.495	1.668	1.618	4.272
slr1356-QLEPEPGAMLK	II	1.061	1.223	1.024	1.813	1.25	1.239	1.736	1.742	1.241	1.483
slr1362-FYLDSYDGDYR	II	1.075	1.466	1.003	1.774	0.976	1.055	1.675	0.943	1.309	2.095
slr1363-EQLEDLMQQLR	II	1.028	1.5	1.143	0.7	1.213	1.211	1.529	1.883	0.994	2.803
slr1363-VPVIALFEGWDAAGK	II	1.146	1.588	1.298	1.434	2.157	1.966	1.968	2.242	1.109	4.541
slr1367-ADESVEVK	II	1.015	1.659	1.391	2.219	2.326	1.407	2.255	1.773	1.842	6.907
slr1367-AFLDNLFYLQGIDR	II	1.317	1.597	1.346	1.866	1.967	1.684	1.77	1.891	2.706	7.868
slr1367-EIWDVPPVK	II	1.138	1.487	1.087	1.826	2.142	1.22	1.992	1.88	1.589	3.824
slr1367-FGNPWEIPR	II	1.253	1.559	1.433	2.427	3.382	1.434	1.9	1.259	1.279	3.856
slr1367-FVDDPEFCR	II	1.243	1.261	1.306	1.972	2.668	1.785	2.32	2.293	1.773	2.959
slr1367-ISLDEYHPEYADL	II	1.069	0.969	1.234	2.498	2.135	1.35	1.273	1.032	1.904	6.088
slr1367-NLAAYLLK	II	1.567	2.098	1.472	3.439	6.19	2.567	3.204	2.395	1.267	3.811
slr1367-NLDEMR	II	1.371	1.5	1.446	3.05	3.165	1.61	2.127	1.362	2.181	5.641
slr1367-VVWIPER	II	1.319	1.587	1.118	2.87	3.686	1.065	1.614	1.09	2.85	5.51
slr1367-WILLSNPELSALVTEK	II	1.32	1.514	1.207	2.045	4.006	2.397	2.854	3.821	1.493	2.668
slr1367-WSVDLFAK	II	1.199	1.742	1.413	2.656	2.706	1.617	2.245	2.039	1.684	5.852
slr1377-IIGLPGDEVR	II	2.086	1.49	1.972	1.362	2.328	2.238	1.129	1.17	1.123	3.132
slr1379-GSEASLWGTVTK	II	1.219	1.261	1.198	1.464	1.446	1.678	1.681	1.498	1.142	3.285
slr1385-SIYDPNPDQSLAR	II	1.506	1.172	1.407	1.244	1.481	2.021	1.335	1.729	0.914	4.338
slr1406-AFTLITLGPITGQDSTGAIAQK	II	1.634	1.042	2.18	1.035	2.233	1.588	1.676	1.435	0.474	2.01
slr1409-VSAPVVNQSGIK	II	0.82	0.791	1.189	0.989	1.838	0.703	1.78	0.929	0.62	2.553
slr1410-SVNQSPIQLEVIK	II	1.125	0.988	1.514	0.675	1.536	1.073	1.33	1.417	0.39	1.935
slr1410-VFNLDGQEILK	II	1.113	1.435	2.052	1.256	2.742	1.092	1.133	1.331	0.475	2.157
slr1416-SVEDIAVDEK	II	1.026	1.086	1.272	1.436	2.195	1.554	1.175	1.494	0.571	2.572
slr1434-GPAQEVIGTVTK	II	1.045	1.424	1.318	2.088	1.644	1.542	1.798	1.387	1.144	2.447
slr1463-LGEVHEGESTMDFMEQEAER	II	1.317	1.091	1.4	1.197	1.74	1.217	1.57	1.162	1.157	1.968
slr1501-ELNWGEETLEGFR	II	1.092	2.334	1.567	0.903	1.805	1.247	1.338	1.442	0.691	2.784
slr1506-AAIVQAAEDPEGGLSLINFIK	II	1.24	1.174	1.919	1.17	1.73	1.429	1.407	1.566	0.653	3.125
slr1506-AVELLVK	II	1.154	1.263	1.886	0.944	1.891	1.627	1.565	1.681	0.551	3.057
slr1506-DISYVIDELER	II	1.21	1.359	1.518	1.224	1.676	1.619	1.567	1.534	0.652	3.238
slr1506-ETWWLNDQSR	II	1.229	1.04	1.276	1.044	1.623	1.291	1.179	1.505	0.546	2.073
slr1506-IGQGVPNTALLLQCDALTLPR	II	1.136	1.161	1.601	1.401	1.666	0.909	1.495	1.634	0.827	1.717
slr1506-NVVESVEAVSLK	II	1.247	1.022	1.64	0.82	1.957	1.731	1.497	1.967	0.563	2.031
slr1506-VESLER	II	0.966	1.259	1.974	1.213	2.533	1.294	1.215	1.381	0.893	2.121
slr1517-EVVEGVDIMVVR	II	1.045	1.188	1.546	1.243	1.311	0.938	1.174	1.453	1.425	2.789
slr1542-VLTIDPDLIGIK	II	0.943	0.99	2.459	1.269	1.712	1.298	1.035	1.814	0.909	1.819
slr1550-AQITAAIR	II	1.181	1.255	1.574	1.414	2.791	1.493	2.402	1.81	1.298	2.169
slr1562-ANLFNWLPLLSGR	II	0.587	0.835	0.978	1.356	1.935	1.704	1.552	0.993	1.327	3.528
slr1604-AGGLTWFTPSEDR	II	0.909	1.117	1.492	0.938	1.379	1.176	0.898	1.407	1.276	1.559
slr1604-LALLV	II	1.61	1.999	1.653	1.709	1.444	1.307	1.339	1.632	1.089	3.227
slr1609-LALDGETIDLK	II	1.055	0.915	1.291	0.992	1.734	1.358	1.378	1.199	0.735	2.637
slr1612-AIQAEQDAEQER	II	1.039	1.341	1.25	1.302	1.957	0.835	1.255	1.153	0.978	2.289
slr1618-ENMPSAEFYEGLIEEFETNQK	II	1.108	0.668	1.025	0.809	1.181	1.463	1.369	1.368	1.044	1.592
slr1619-LLITVAPDGYLK	II	1.322	1.266	1.689	1.136	1.393	1.769	1.686	1.73	0.566	1.929
slr1619-SQVEANVTGLGADKDIQALSR	II	1.422	2.172	1.675	2.601	2.63	2.437	2.151	1.824	1.113	4.341
slr1619-TAVWEYLK	II	1.275	1.217	1.544	1.321	2.202	1.735	1.222	2.139	0.817	2.637
slr1623-IGSDLEHFIR	II	1.103	1.003	0.766	0.882	1.495	0.485	0.949	0.766	0.661	1.162
slr1623-VENQETAGK	II	1.164	0.906	0.988	1.48	1.182	0.703	1.259	1.07	0.916	2.255
slr1624-AIYNLDQPIVLEDLEPGTHTLR	II	1.206	1.12	1.255	1.229	1.657	1.372	1.315	1.533	0.738	2.815
slr1626-AGQSDDLNDTLNYADAVAIVQK	II	1.127	1.18	1.291	1.289	1.27	1.057	1.699	1.949	1.1	2.585
slr1641-EEVLESDIAEIISK	II	1.157	1.197	1.582	1.175	1.479	1.027	1.588	1.438	1.433	2.852
slr1658-LIFETSNISPLPTTIDYENFIK	II	1.349	1.632	1.759	0.984	1.865	1.879	1.297	1.631	1.31	1.695
slr1668-GVIGENILAGNK	II	0.963	1.226	1.027	0.936	1.879	0.962	1.365	1.605	1.078	3.156
slr1668-TVTLSGDEQLK	II	1.07	0.918	1.305	1.525	1.977	1.112	1.543	1.393	0.887	2.709
slr1694-DILESSQR	II	1.222	1.038	2.25	1.184	2.454	1.275	1.462	1.776	1.085	4.475
slr1702-GEEYELLTELPEKPAGEALER	II	1.084	1.347	1.775	1.274	1.278	1.222	1.5	2.56	0.992	2.572
slr1703-IQLADLEPQEK	II	1.3	1.166	1.412	1.548	1.398	0.938	1.828	1.241	1.037	1.9
slr1719-AMGYDSCPMIGFDLQK	II	1.139	1.16	1.377	0.899	1.375	1.189	2.017	1.737	0.584	2.116
slr1719-LPADYAIGPMVAIGK	II	1.291	1.525	1.67	1.3	1.788	1.463	1.64	1.757	0.693	3.222
slr1719-LTAEEER	II	0.997	1.365	1.873	1.312	2.256	1.382	1.464	1.517	0.788	2.495
slr1719-MDTFDAIYQR	II	1.251	1.232	1.768	1.072	2.408	1.584	1.182	1.502	0.992	2.556
slr1720-DHGGVIFLDLR	II	1.361	0.951	1.372	1.39	2.884	1.061	1.214	1.693	1.083	4.193
slr1720-ENLDEAQVK	II	0.919	1.195	1.221	0.934	1.1	1.094	1.236	1.932	1.054	1.611
slr1720-NEYVVQVTGVVSK	II	1.679	1.02	1.498	1.544	1.866	1.643	1.073	2.029	0.891	2.053
slr1720-TLLQLTQAEAGDLLLFGAGDTATVDK	II	1.118	1.75	1.391	1.403	1.78	1.488	1.4	1.723	1.094	1.514
slr1727-LLLQEYPLLQEVANK	II	1.052	0.872	1.121	1.12	1.702	1.48	1.512	1.425	0.945	2.323
slr1734-ALGVTATGLSSPEFK	II	1.184	1.111	1.449	1.398	2.302	1.228	1.64	1.602	0.908	3.389
slr1734-ASPEAEYGLFQR	II	1.493	1.431	1.605	1.571	2.062	1.869	1.722	1.541	0.974	4.737
slr1734-EGNLLSTAER	II	1.257	1.653	1.582	1.338	2.222	0.782	1.708	1.225	2.433	3.485
slr1734-ITKPYSPDLEGSGIADTIAASNPCR	II	1.431	1.564	1.135	1.754	2.594	1.727	1.417	1.653	0.959	2.449
slr1734-LAPWQELTAEAFDPPER	II	1.149	1.233	1.432	1.362	2.045	1.441	1.39	1.704	0.925	2.342
slr1735-LEVAGVDLSGAK	II	0.911	1.517	1.627	1.613	4.535	0.918	1.559	1.69	1.249	10.161
slr1743-YQPLGEMLALGTDGAVLSGLGIK	II	0.924	1.098	1.255	1.455	2.623	2.036	1.237	1.677	0.997	3.47
slr1744-DDSQLIIR	II	1.225	1.536	1.25	1.449	1.943	1.318	1.177	1.646	1.571	2.844
slr1744-IGEPDSFTTR	II	1.019	1.153	1.168	1.213	1.453	0.804	1.57	1.223	1.138	2.013
slr1744-IVVDLPGTTLR	II	1.002	1.112	1.174	1.49	1.701	0.833	1.59	1.589	1.229	2.657
slr1744-VGGGVVLLPK	II	1.264	0.973	1.312	1.74	2.032	1.584	1.828	1.757	1.3	2.646
slr1744-VQPTAQLIPNPTR	II	1.197	1.113	1.185	1.696	1.516	0.882	1.358	1.295	1.171	2.359
slr1751-AYEVLMQQVNK	II	1.336	1.12	1.372	1.356	1.811	0.868	1.883	1.576	1.008	2.49
slr1751-EGQAIEYPLTR	II	1.38	1.468	1.344	1.384	2.13	0.918	1.634	1.342	1.33	3.899
slr1751-ELGDGSGMAVTIAK	II	1.298	1.069	1.326	1.224	1.556	1.002	1.9	1.67	0.919	2.051
slr1751-ELVDEVWQIVNR	II	1.318	1.193	1.046	1.717	1.908	1.097	1.891	1.493	0.848	2.736
slr1751-ENVVGYIFDLR	II	1.234	1.09	1.374	1.073	1.917	0.933	1.313	1.953	1.254	2.957
slr1751-FMSPDEFQSMR	II	1.146	1.309	1.377	1.504	2.54	1.081	1.858	1.452	1.102	3.352
slr1751-IVVVAPIEDTPAYNAGILSK	II	0.88	1.379	1.347	0.994	1.809	0.854	1.627	1.679	1.101	2.565
slr1751-IWLDEGGIVSTVDR	II	1.067	1.13	1.324	1.403	2.422	0.808	1.361	1.175	1.538	3.297
slr1751-LNDPYTR	II	1.378	0.888	1.664	1.627	2.572	1.139	1.78	1.272	0.889	3.808
slr1751-SNPGGLLYSSVDIAR	II	1.21	1.128	0.981	1.612	1.496	1.168	1.481	1.81	1.689	2.896
slr1751-STDGMEVDDAVK	II	1.315	1.268	1.187	1.559	2.334	1.111	1.769	1.774	1.268	4.636
slr1756-DGQPLFAGDK	II	1.256	1.058	1.543	1.232	2.076	1.441	1.504	1.63	1.403	3.315
slr1756-FGQTENSSYYFADSVEGR	II	1.344	1.332	1.627	2.242	2.637	2.196	1.993	1.747	1.202	2.321
slr1756-GTGIADTVYFGPEAEFFLFDDIR	II	1.181	1.566	1.893	1.607	1.834	1.436	1.285	1.131	1.834	3.57
slr1756-LDNEVNPMR	II	1.225	1.495	1.672	1.557	2.768	1.882	1.529	1.587	1.641	2.127
slr1756-LVPGFEAPVNLAYSQGNR	II	1.317	1.54	1.616	2.17	1.972	1.769	1.706	1.251	1.418	3.769
slr1756-NQIDPGEPLDVDIYDLSPEELAK	II	1.397	1.488	1.645	1.514	2.375	2.228	1.895	1.904	1.068	2.452
slr1756-QGYFPVAPTDTAQDIR	II	1.355	1.492	1.533	1.701	2.336	1.485	1.457	1.309	1.58	3.502
slr1756-TPQEVLK	II	1.267	1.401	1.439	1.805	1.903	1.568	1.461	1.563	1.426	3.918
slr1756-WIQDENIK	II	1.329	1.399	1.261	1.562	2.141	1.986	1.837	1.967	1.234	3.866
slr1756-YAGFSQMGLWYIGGILK	II	1.422	1.703	1.514	1.994	2.576	2.158	1.867	1.543	0.883	2.259
slr1768-EQLEPLGFVVEEALMR	II	1.052	1.381	1.166	0.966	1.587	1.094	1.432	1.37	0.836	3.724
slr1768-IIEAQGVADSQR	II	0.822	0.879	0.871	0.972	2.297	1.379	0.959	1.187	0.51	2.256
slr1768-LAESPNTK	II	0.965	0.71	1.258	1.037	2.902	1.69	1.357	1.487	0.407	4.147
slr1784-GTLIFVGETGR	II	1.427	0.814	1.184	1.731	1.744	1.527	1.816	1.352	1.236	1.982
slr1793-ALEVLEHLLEER	II	1.458	1.574	1.388	2.41	3.044	1.123	1.274	1.117	2.148	4.488
slr1793-EEWAGTDVVFDALDR	II	0.622	0.875	1.166	0.979	1.618	0.515	1.086	1.709	0.913	1.167
slr1793-EYDSHEDPGVQSVTTIYNYYK	II	0.977	0.996	1.681	1.087	1.185	1.019	1.691	2.574	1.229	2.021
slr1793-LSYDTEATIAK	II	1.368	1.431	1.637	1.752	1.878	1.39	1.638	1.956	1.581	3.782
slr1793-NTEGDLPR	II	1.122	1.446	1.337	2.864	2.476	1.254	0.982	0.754	1.736	3.638
slr1793-VSTEVDAR	II	1.828	1.252	1.515	2.008	2.175	1.158	1.951	1.967	1.346	2.63
slr1793-YLIGEYAK	II	1.536	1.567	1.594	1.852	2.083	1.747	2.097	2.029	1.494	4.093
slr1818-TTTLDEVLDLFK	II	1.668	1.065	1.798	1.246	1.924	1.478	1.814	1.307	0.681	1.988
slr1834-LLDAGVAPK	II	1.171	1.234	1.235	1.247	1.365	1.977	1.574	1.654	1.011	1.629
slr1835-FSQDLAQDPTTR	II	1.137	1.238	1.288	1.576	1.693	1.937	1.288	1.45	1.068	1.698
slr1839-SAQSAVGSIETIGFPGILAAADAMVK	II	1.282	1.168	1.996	1.278	1.445	2.051	1.717	1.617	0.733	2.048
slr1841-GGTQGIVGTTAANLNR	II	1.395	1.036	1.261	1.432	1.86	3.22	1.33	1.815	1.364	6.413
slr1841-GTFTF	II	1.32	1.15	1.52	1.496	2.172	2.595	1.06	1.162	1.292	8.58
slr1841-LQFNTSFSGEDLLVTR	II	1.414	1.319	1.634	1.936	2.476	1.917	1.247	1.62	1.355	5.393
slr1841-LTGEVIFAPTAIFGTK	II	1.557	1.277	1.526	1.36	2.766	3.027	2.006	2.278	0.977	4.598
slr1841-TLNNQTDNNQAVFQNR	II	1.319	1.367	1.236	1.996	2.932	2.621	1.901	1.616	1.019	3.198
slr1841-VDNLEAR	II	1.227	1.162	1.458	1.492	3.213	2.097	1.768	2.02	0.932	3.333
slr1841-VSLGFTYVNAYTTPDAAIFGK	II	1.67	1.451	1.884	2.317	3.057	2.652	2.336	2.199	1.106	6.566
slr1841-YQLTDNLSITPGVIWISKPEQTTNATDAFIGTVR	II	1.401	1.182	1.229	1.464	2.038	2.637	1.729	2.006	1.142	4.463
slr1843-ADEVEEAWR	II	1.304	1.459	1.675	1.36	1.925	1.648	1.71	1.674	1.025	5.119
slr1843-ETVQNLMVFR	II	1.315	1.279	1.285	0.969	2.144	1.341	1.582	1.703	0.75	3.352
slr1843-IQPNEGISLR	II	1.3	1.294	1.362	1.737	2.558	1.71	2.015	1.931	1.163	3.848
slr1843-LADINNLENAGIR	II	1.166	2.323	1.422	1.415	2.083	1.94	1.349	1.583	0.616	3.269
slr1843-NFLGELDEK	II	1.455	1.535	1.467	1.479	3.189	2.116	1.858	1.82	0.785	2.817
slr1843-TPEPLILTIFGASGDLTQR	II	1.317	1.379	1.338	1.517	1.688	1.326	1.22	1.84	1.003	3.588
slr1848-ETVTTLADYEDFPAHALAIR	II	1.524	1.135	1.318	1.129	1.548	1.193	1.445	1.297	1.091	1.684
slr1848-MAGVDEVYK	II	1.647	1.25	1.735	1.268	1.468	1.338	1.224	1.202	0.826	2.133
slr1848-VEPVSLVTAR	II	0.994	1.112	1.336	1.106	1.15	1.661	1.375	1.032	1.327	1.829
slr1852-ADYSQPGLVPDTLK	II	1.401	1.179	1.622	0.786	1.241	1.781	1.476	1.985	0.407	2.521
slr1852-DVFAPDSLLK	II	1.363	1.198	1.478	0.729	1.261	1.833	1.307	2.039	0.419	2.231
slr1852-GNVTWVR	II	1.34	1.223	1.452	0.925	1.3	1.763	1.325	1.688	0.571	2.444
slr1852-LIAEGIAYVAQK	II	1.679	1.549	1.886	1.345	1.911	2.505	1.931	1.968	0.331	2.172
slr1852-NYYLGLK	II	1.512	1.208	1.365	0.704	1.417	1.819	1.708	2.028	0.333	1.669
slr1853-FGDFCTR	II	1.096	1.803	1.378	0.721	0.892	0.83	0.87	0.76	0.485	1.144
slr1854-GIIAIGAYAMDR	II	1.358	1.341	1.291	1.192	1.2	1.084	1.355	1.396	0.758	1.815
slr1854-IGVLIEEHFDGTEYR	II	1.306	1.349	1.458	0.779	1.593	0.829	1.765	1.291	0.447	1.275
slr1855-AQFGDGEIDYR	II	1.338	1.284	1.31	0.813	1.747	1.375	1.03	1.758	0.85	3.233
slr1855-IADLMPAVGSDQQR	II	1.174	0.71	1.266	1.076	1.637	1.329	1.391	1.634	0.674	1.389
slr1855-LSPMAYAK	II	1.492	1.549	1.425	1.113	1.912	2.121	1.985	1.858	0.328	2.624
slr1855-QETDTISR	II	1.19	1.358	1.28	1.054	1.722	1.677	1.149	1.146	1.007	1.915
slr1855-SEYGGYFSHLDPLMLDPR	II	1.138	1.231	1.035	1.469	1.689	1.162	1.17	0.969	1.036	2.791
slr1855-TDLSMSGER	II	1.407	1.336	1.413	0.874	1.776	1.25	1.073	1.453	0.666	1.932
slr1855-TSDGQEFQVK	II	1.502	1.363	1.727	1.142	1.833	2	1.524	1.54	0.445	2.351
slr1855-VIQNFDEGYPDATGTMR	II	1.213	1.325	1.343	1.003	1.479	1.915	1.799	1.917	0.466	1.835
slr1855-YADMLEYTFDTIEK	II	1.536	1.339	1.779	0.949	1.684	1.582	1.788	1.73	0.463	1.945
slr1855-YFPDYDHSPFVQER	II	1.351	1.368	1.269	0.844	1.216	1.493	1.409	1.619	0.631	2.764
slr1857-FGMQIDELK	II	1.304	1.252	1.488	0.923	1.937	1.686	1.695	1.819	0.447	1.928
slr1857-GDAGVIGEMAQR	II	1.006	1.215	1.336	1.116	1.616	1.084	1.341	1.18	0.957	3.013
slr1857-SVVILLAK	II	1.543	1.38	1.453	0.94	1.601	2.288	1.589	1.499	0.498	2.069
slr1857-YWTAEFHIDGFR	II	0.895	1.533	1.283	1.529	1.551	1.012	1.553	1.02	0.605	1.699
slr1859-AFNIESEIINNAAK	II	1.496	1.218	1.244	0.648	1.042	0.643	1.575	1.283	0.355	1.848
slr1859-IEEVAQAEISK	II	1.326	1.103	1.164	0.657	1.532	0.85	1.704	1.309	0.338	1.339
slr1859-ILVFAK	II	1.587	1.219	1.299	0.752	1.552	0.751	1.752	1.305	0.328	1.793
slr1859-LTLIGELDGGTAPLFK	II	1.356	1.157	1.218	0.899	1.307	0.957	1.58	1.52	0.472	1.636
slr1877-VDYEGELAVIIGK	II	1.524	1.369	1.671	1.262	1.476	1.224	1.57	1.628	0.898	2.569
slr1884-ASQTAQQTLAR	II	1.131	1.617	1.138	1.541	1.31	0.95	1.857	1.402	0.981	2.095
slr1884-INLLDPPEMIK	II	1.245	1.493	1.433	1.603	1.651	1.386	1.218	1.837	1.254	2.022
slr1890-DGLVNSIAFFETQR	II	1.101	1.698	1.829	0.895	0.885	1.031	1.05	1.5	0.886	1.967
slr1890-LQLTAINQYFLHAR	II	1.138	1.41	1.947	1.558	1.781	1.285	1.705	1.609	0.683	1.712
slr1894-DLHLMFEEQYNELALAVDDIAER	II	1.244	1.069	1.522	3.658	3.451	0.906	1.315	1.283	1.355	7.956
slr1898-DVGFVGEVSSVDAR	II	0.969	1.593	1.588	1.422	2.951	1.247	1.759	1.493	0.955	5.669
slr1898-SSTQDYIGEEAATR	II	1.351	1.369	1.402	1.322	2.892	1.688	1.629	1.648	1.111	6.268
slr1908-LQAGSVPNLSGPTGTNMAR	II	1.268	1.178	1.266	1.913	1.368	2.537	1.548	1.507	1.305	2.467
slr1908-NSPYIIEAQYQFPVNK	II	1.371	1.034	1.404	1.61	1.518	2.702	1.696	2.065	1.2	2.138
slr1924-LIDGTTSEEQR	II	0.911	1.065	1.188	1.219	1.774	1.057	1.239	1.015	0.992	1.865
slr1934-VATEAVAR	II	1.149	1.412	1.342	1.399	1.36	1.445	1.415	1.404	1.025	1.614
slr1938-DDQVILIDQTR	II	1.078	1.226	1.32	2.178	1.537	1.198	1.283	1.268	1.627	3.162
slr1942-ATLIAGTAGSAK	II	1.06	0.965	0.943	1.247	1.243	1.282	1.42	1.518	0.79	2.145
slr1944-AVLAINPVTNPIFGPDGMK	II	1.163	1.183	1.6	1.378	2.036	1.436	2.301	1.635	0.951	3.994
slr1944-SLTDFAETGTIDPDFK	II	0.892	1.357	1.781	1.231	1.948	1.181	2.509	2.124	0.965	4.19
slr1958-LTLIPDIER	II	1.239	1.082	1.283	1.785	1.892	1.501	1.557	1.563	1.383	2.532
slr1962-ALLAEFASK	II	1.135	1.239	1.456	1.304	1.924	1.373	1.399	1.614	0.957	3.511
slr1982-VLLVEDNEMNR	II	1.055	0.908	0.757	1.049	1.174	0.623	1.522	1.527	0.681	1.413
slr1984-FDEMMADAPNR	II	0.769	1.62	1.008	0.914	1.869	0.793	0.836	1.456	1.265	1.601
slr1992-YDVDFTLLEK	II	0.668	0.643	0.643	0.545	0.807	0.531	1.053	1.095	1.015	0.415
slr1993-SDTTVESLGK	II	1.474	1.697	1.701	2.007	6.126	1.568	2.014	1.616	0.999	11.811
slr1994-ANAVAPGFIDTEMTLAIR	II	0.941	1.141	1.274	1.516	2.918	1.218	1.218	1.339	1.789	11.322
slr1994-GIGAAIVK	II	1.368	1.425	1.598	1.55	3.872	2.452	2.116	1.722	1.148	13.861
slr1994-LGPVYGVVANAGITK	II	1.578	1.331	1.622	1.668	3.742	1.81	1.903	1.692	0.779	4.368
slr1994-LTPADWDAVLNVNLK	II	1.488	2.097	1.688	1.83	5.438	1.815	1.927	1.757	0.972	10.921
slr1994-VIVVTGGNR	II	1.201	1.304	1.689	1.691	4.566	0.755	1.193	1.178	1.051	13.371
slr2002-AIELIK	II	1.354	1.611	1.295	1.577	2.926	1.429	2.329	1.579	1.032	5.602
slr2002-ALDQVEEK	II	1.445	1.66	1.365	1.824	2.011	1.288	1.697	1.59	1.605	4.323
slr2002-GILQENPGAAYEVILDETVALNK	II	1.372	1.499	1.649	2.123	2.49	1.955	1.851	1.776	1.261	4.698
slr2002-SGGETADLIVK	II	1.03	1.168	1.261	1.289	2.595	1.067	1.769	1.623	1.003	3.732
slr2002-TAIDVMER	II	1.462	1.745	1.061	1.445	2.305	1.428	2.498	1.88	0.959	3.017
slr2002-TDDIHPENIWLMER	II	1.3	1.564	1.509	1.416	2.665	1.494	0.81	1.819	0.804	2.4
slr2004-IATTEGNVQTIVK	II	1.088	2.059	1.79	2.56	3.771	1.975	1.884	1.657	0.767	2.597
slr2005-ILFEPGSYDIGGIQFQGISAPHDR	II	1.347	1.451	1.572	1.563	1.291	1.506	1.17	1.158	0.993	2.239
slr2023-ETMVNLGEIGATDYWEVGPGK	II	1.212	1.542	1.385	1.388	1.409	1.19	1.672	1.334	0.874	1.671
slr2024-ILVIDDSK	II	1.117	1.078	1.173	1.45	1.392	1.325	1.875	1.549	0.978	2.277
slr2024-IPEPFEYFAFVEKPFEQR	II	1.294	1.466	1.428	1.758	1.524	1.661	1.541	1.51	1.033	2.375
slr2034-DTGVEDIPANLYR	II	0.949	0.893	0.989	1.241	0.979	0.932	1.485	1.346	1.026	1.417
slr2034-GNFYSTWAPGQTEWTPHNR	II	0.836	0.943	1.545	1.825	1.744	2.079	1.558	1.651	1.296	2.433
slr2034-LPGAPYSIIALGPQTAEMITDLGAIYK	II	1.031	1.113	1.112	1.772	0.92	1.26	1.794	1.254	1.1	1.623
slr2041-GSEDVAEVLALAR	II	1.21	1.125	1.228	0.871	1.331	0.683	1.369	1.94	0.947	2.367
slr2053-LAILNTPVVPPVSLPWPMR	II	1.723	0.95	0.852	0.55	1.451	1.259	1.075	1.838	0.605	2.667
slr2058-ELALYELIWK	II	1.138	2.058	1.563	2.702	1.493	1.569	2.377	1.667	1.823	3.553
slr2073-SVVLNLNVMDPEEAQR	II	1.067	1.049	1.067	1.14	1.584	0.524	1.192	1.067	1.056	1.688
slr2084-SLAIGETAALK	II	1.305	0.929	1.556	1.51	2.266	1.003	1.788	1.427	1.036	2.884
slr2094-LISDGDVSAAISCAFSGTNIHALMGIGAAPEGVISAAAMR	II	1.035	1.348	1.436	1.803	1.526	0.88	1.32	1.438	0.984	3.195
slr2094-MDSTLGLEIIEVVEQAAIASAK	II	1.58	1.41	1.842	1.789	2.526	2.519	1.33	1.879	0.809	4.5
slr2123-GGLVDQAALIETLQTGK	II	1.151	1.559	1.312	1.339	2	1.34	1.605	1.82	1.005	4.118
slr2131-VALAEPQLPEAVR	II	1.376	0.806	1.103	2.479	1.759	0.911	1.011	1.031	1.321	4.135
slr2136-STAGIATLLADGIGDTIR	II	1.315	1.152	1.811	1.989	0.921	1.405	1.364	1.126	1.218	0.907
slr2144-LELLQAGGLFK	II	1.729	1.12	1.736	1.795	2.764	1.971	1.848	1.921	1.193	4.014
slr2144-QDGQAVVVETLTTIQGERPWLGR	II	0.752	0.956	1.198	0.967	0.939	0.639	1.374	2.095	1.008	2.027
slr7012-SAINELDHILPEVTFPTVESLR	II	1.564	1.505	1.089	1.431	1.936	1.725	2.001	1.498	1.341	3.58
ssl0707-IALVNAGIVGMTVSEVR	II	1.133	0.863	1.339	1.135	2.793	1.184	1.412	1.58	0.734	3.558
ssl0707-IEIVVDEGQVDMVVDK	II	1.097	1.048	1.168	0.739	2.544	0.879	1.499	2.107	1.037	3.696
ssl0707-IFISPVDSVVR	II	1.235	1.169	1.653	1.634	4.475	1.344	1.314	1.676	0.831	5.984
ssl0707-TGEIGDGK	II	1.206	1.124	1.71	1.465	6.727	1.276	1.45	1.702	0.566	4.269
ssl1918-EGNQILWQLER	II	1.247	1.233	1.647	1.416	5.885	1.058	2.024	1.304	0.826	5.464
ssl2296-LTDPEIQTALGELGGWSLQGNK	II	1.331	1.21	1.092	1.823	1.474	0.813	1.64	1.312	1.201	1.729
ssl2296-VTIDLTTHDAGGITELDVK	II	1.415	1.428	1.359	1.46	1.705	0.83	1.616	1.478	1.218	1.818
ssl2595-ESGVLVTIGPTK	II	1.266	1.53	1.086	1.377	1.551	0.78	1.684	1.401	0.791	1.617
ssl2781-VEPIFFGSVER	II	1.254	0.733	1.457	0.881	1.259	0.952	1.075	0.971	0.872	1.472
ssl2874-AVIIMDSNQVILSAIQPETVANR	II	1.17	1.231	1.586	1.134	1.295	0.881	1.408	1.082	0.829	2.076
ssl2874-MEIQLINIGFGNIVSGNR	II	1.24	1.284	1.375	1.526	2.455	1.298	1.666	1.299	0.637	2.4
ssl2874-SQLIDATYGR	II	1.254	1.197	1.705	1.218	1.893	1.067	1.408	1.179	0.471	2.461
ssl2874-VVAIVSPESAPIK	II	0.84	0.941	1.046	0.702	1.632	0.728	1.312	1.482	0.903	1.925
ssl3044-TDFENR	II	0.69	0.572	0.837	1.403	1.804	0.692	1.31	0.995	0.765	1.516
ssl3093-MNDEMR	II	1.037	0.977	0.938	0.913	0.612	0.626	1.43	1.058	0.633	0.184
ssl5113-GQLAGIDNR	II	1.157	1.033	1.016	1.275	1.221	1.112	1.583	1.235	0.738	1.824
ssr2061-LDPLLHS	II	0.96	0.914	0.943	1.229	1.568	0.906	1.594	1.326	1.001	2.018
ssr2857-VTITSALGEEQLR	II	0.785	1.006	0.702	0.684	1.006	0.461	0.708	1.015	0.96	1.229
ssr3341-QVQLLIK	II	1.083	1.204	1.282	1.3	1.503	0.599	1.543	0.956	0.702	1.851
ssr3341-WQDTDGLGLVDDSER	II	0.999	0.986	0.952	1.342	1.173	0.667	1.09	1.207	0.726	1.72
ssr3383-VELATGRPGTNAGLA	II	2.039	4.127	3.929	3.387	1.457	3.676	5.004	1.24	0.999	1.149
sll0416-QYGAPQIVNDGITVAK	III	1.144	1.001	1.092	2.36	1.014	0.905	1.209	1.072	0.959	1.097
sll0726-TALEVLAANQVETFLTTATDLTR	III	1.137	1.223	1.675	2.286	1.396	1.007	0.689	1.182	0.693	0.889
sll0807-RPEPQLATV	III	1.025	1.465	2.075	1.903	0.96	0.8	0.909	0.942	1.177	1.292
sll1070-NLGWDYAPFEVPQEVLDYTR	III	1.013	1.207	1.641	3.059	1.32	0.983	1.1	1.076	1.199	0.973
sll1234-QHQLSDIIGTTEETTTGIVR	III	1.061	1.131	1.557	2.267	1.459	1.134	1.116	1.469	0.937	1.294
sll1362-ATEQWFASVEGFR	III	1.114	1.109	1.668	1.907	1.413	1.322	1.236	1.675	1.26	1.358
sll1362-LYISAPNAPR	III	1.02	1.358	1.11	1.565	1.326	0.985	1.033	1.319	0.972	1.144
sll1525-MYYGPDNFMGNEVSLLEVDGR	III	0.828	1.394	1.863	1.619	1.07	1.201	1.293	1.2	1.077	1.22
sll1654-GLGLTTEGVAESVTAR	III	0.955	1.345	1.262	1.544	0.829	0.859	0.963	1.19	1.009	1.13
sll1961-ELCLETIDWR	III	1.539	1.131	1.348	1.556	1.353	0.971	1.105	1.321	1.189	1.216
slr0006-VGGEPVTSFEAASR	III	0.952	0.809	1.035	1.157	1.064	0.607	0.622	1.021	0.518	0.618
slr0006-YFEGQVPLIGDGGR	III	0.911	0.717	1.239	1.667	1.219	0.651	0.457	0.907	0.42	0.638
slr0148-VAIETNDNLLSGLLGQDLR	III	0.943	1.061	1.251	2.142	1.522	0.71	1.023	1.522	0.92	1.099
slr0452-SQVITQGTQR	III	1.205	1.525	1.591	1.576	1.06	1.122	1.297	1.179	1.242	1.43
slr0502-LVVIGQGLESEK	III	1.254	0.889	1.262	2.216	1.572	1.081	1.246	1.903	1.439	1.013
slr0513-AEQAGLFQPVR	III	0.868	1.311	2.293	3.283	1.55	0.595	0.583	0.806	0.409	0.679
slr0513-GDPLNVSNLGR	III	0.825	0.955	1.852	1.99	1.481	0.442	0.503	0.771	0.609	0.979
slr0513-STDPADQEVVEK	III	1.509	1.46	2.556	2.339	1.664	0.405	0.541	0.745	0.355	0.744
slr0552-VNQATLQIPDR	III	1.159	1.414	1.876	2.12	1.64	1.07	1.304	1.556	1.448	1.281
slr0877-SFLQVTAPQAIAQAEK	III	1.138	0.937	1.616	2.74	1.11	0.973	1.015	1.144	1.221	1.193
slr1165-DGQLPPPEFSRPEVAQELIR	III	1.12	1.25	1.46	1.927	1.579	1.229	1.17	1.492	0.977	1.34
slr1295-ADELLER	III	0.843	0.909	1.988	2.715	1.291	0.612	0.903	1.073	0.808	1.386
slr1295-AEEDGIFQPVQSEILETNVPEYLR	III	0.907	0.954	1.913	1.845	0.946	0.632	0.86	1.116	0.782	1.211
slr1295-AIAENVGVFFPNQEGR	III	1.025	1.267	1.997	1.988	1.077	0.745	1.138	1.195	0.894	1.094
slr1295-GFVSNFAR	III	0.868	1.286	1.863	2.685	1.068	0.643	0.994	1.14	0.913	1.223
slr1295-LLESEDPAQK	III	1.188	1.234	2.053	2.621	1.413	0.862	0.817	1.129	0.915	1.035
slr1295-SDTTSLDK	III	0.836	1.122	1.993	2.525	1.808	0.731	1.002	1.117	0.595	1.478
slr1295-SVASFGEFK	III	0.861	1.09	1.667	2.328	1.316	0.673	0.903	1.027	0.738	1.009
slr1295-VIMYNK	III	0.895	1.11	1.853	1.838	1.023	0.79	1.005	0.9	0.789	0.947
slr1463-FGALTFTR	III	1.189	1.238	1.683	2.275	1.937	1.244	1.312	1.52	1.173	1.188
slr1665-VDMGEPQLLAELIPTTLAPAGEK	III	0.79	1.31	1.507	2.643	1.218	1.306	0.821	1.069	0.804	1.214
slr1963-ADTPLCR	III	0.966	1.178	1.501	2.681	1.056	0.825	1.242	1.482	1.081	0.883
slr1963-EIQAMGPLQQTQAMCDLANR	III	1.106	1.207	1.338	2.083	1.268	0.965	1.148	1.438	1.188	1.139
slr1963-ELLNFAR	III	1.152	1.368	1.458	2.509	1.125	0.923	1.135	1.436	1.11	0.867
slr1963-GIFPNTLAADVVPATIAR	III	1.22	1.674	1.655	5.529	1.623	1.084	1.138	1.148	1.004	1.424
slr1963-LGFWYR	III	1.142	1.417	1.753	2.44	1.372	0.929	1.244	1.313	0.914	0.994
slr1963-LIPER	III	1.172	1.48	1.701	3.048	1.276	1.016	1.161	1.231	1.105	1.21
slr1986-SLLYSDVTRPGGNMYTTR	III	1.146	1.358	2.581	3.057	1.652	0.81	1.507	1.131	0.688	1.032
slr2088-TDYPLQVPHYEDTIAPQEVVHEIGR	III	1.085	1.167	1.587	2.049	1.277	1.168	1.057	1.409	0.812	1.281
sll0017-VIGGGLPVGAYGGR	IV	1.204	1.006	1.951	1.681	1.495	0.911	1.024	1.286	1.014	1.467
sll0018-VNIDTDNR	IV	0.801	0.644	0.844	0.551	0.447	0.791	0.716	1.626	1.584	1.187
sll0041-GFAVVADEVR	IV	1.178	1.399	1.166	2.007	1.034	1.302	1.099	1.198	0.94	1.773
sll0042-GFSVIADEVR	IV	1.227	1.316	1.319	2.221	1.638	0.889	1.619	1.491	0.789	1.928
sll0051-TGGPFGVVIVK	IV	1.421	1.52	1.609	1.628	2.768	1.417	1.214	1.505	1.178	2.359
sll0053-LLEEAPSPFLTPHLR	IV	1.428	0.614	1.031	2.233	1.372	1.428	1.11	0.92	0.758	1.663
sll0067-QAPYLAINPFGK	IV	1.411	0.87	1.482	2.504	2.83	1.296	1.676	1.496	0.85	2.157
sll0080-HTPEIEQIASDLAGTELR	IV	1.083	0.972	1.78	2.427	2.142	1.319	1.156	2.329	0.791	2.811
sll0102-LEEDQEAAR	IV	0.918	0.826	1.57	1.597	2.606	0.774	1.294	1.44	0.894	1.928
sll0103-LSVIAFDHR	IV	1.081	1.396	0.956	1.586	3.102	1.02	1.219	1.212	0.82	1.519
sll0158-VGVPVPGFYTELFNSDAR	IV	1.106	1.202	1.383	1.805	1.622	1.476	1.138	1.433	0.819	2.017
sll0162-ISQAQSLLQEIQQR	IV	1.022	1.3	1.044	2.986	2.778	0.867	1.649	1.123	0.624	1.545
sll0170-IAGIEVLR	IV	1.231	1.245	1.46	2.16	1.395	1.056	1.614	1.378	0.914	1.6
sll0170-IELSGVSQTEINLPFITATQDGPK	IV	1.48	1.288	1.289	2.027	1.379	0.982	1.595	1.358	0.858	1.718
sll0173-VTIYPTVPGIGTR	IV	1.214	1.134	1.477	2.089	4.585	1.222	1.737	1.711	0.921	4.5
sll0179-AIQQLLDQGLAYR	IV	1.659	1.09	1.505	1.681	1.455	1.244	1.275	1.73	1.085	1.649
sll0179-LTDAATESQLLFGDR	IV	1.304	1.334	1.342	1.949	2.147	1.238	1.096	1.996	1.186	1.708
sll0180-DGTSSTELVAR	IV	0.79	1.015	1.408	1.217	3.021	0.886	0.999	1.022	0.82	2.388
sll0180-ILELR	IV	1.058	1.204	1.457	1.619	2.813	1.011	1.186	1.26	0.738	2.495
sll0180-LGLPVEVVR	IV	0.728	1.149	1.443	1.156	2.466	0.576	0.585	0.74	0.589	3.057
sll0180-VLAPVSGVVGNLPLQIGDFVR	IV	1.117	1.163	1.597	1.497	2.015	1.05	0.622	1.495	0.735	2.86
sll0185-LNEDGTFR	IV	1.691	1.507	1.17	1.58	4.827	0.629	1.226	0.872	0.821	7.558
sll0209-LENLQEELGR	IV	1.203	1.126	1.351	1.584	1.435	1.097	0.914	1.552	1.106	1.393
sll0224-IITGVDSDLESADSLAGR	IV	1.146	1.004	1.602	1.735	2.181	1.085	1.331	0.887	0.781	2.362
sll0224-NLVNYSLVK	IV	1.135	1.105	1.786	2.006	2.838	2.108	1.59	1.209	0.711	1.911
sll0227-TGAVAMAR	IV	1.044	1.784	1.252	1.813	2.094	0.844	1.135	1.108	0.475	1.741
sll0270-LILLR	IV	1.317	1.177	1.529	1.56	1.505	1.303	1.125	1.455	1.204	1.498
sll0272-WLGGN	IV	1.044	0.951	0.933	2.201	2.283	0.68	0.794	0.821	0.494	1.277
sll0290-DPDTDEELFAR	IV	0.893	1.025	0.89	1.113	1.451	0.741	0.84	1.123	0.622	0.961
sll0293-FTVPVDAR	IV	0.825	0.832	1.191	1.636	1.646	0.424	0.883	1.23	0.528	1.266
sll0293-GDVNIEER	IV	1.293	1.023	1.302	1.327	1.641	0.406	0.825	0.646	0.533	1.907
sll0320-LCLVQICDPEGNVTALR	IV	1.266	1.042	1.12	1.376	1.851	1.04	1.275	1.616	0.883	1.842
sll0370-YMTYAVQIEPDHPILIDK	IV	1.613	1.094	1.775	1.712	2.277	1.181	1.298	1.448	1.127	2.417
sll0408-ILAGVPADR	IV	1.204	1.171	1.161	1.513	2.046	0.786	1.143	0.943	0.882	1.298
sll0408-TDLTALTEAVEAK	IV	1.106	1.04	1.262	1.272	1.83	0.85	1.518	1.385	0.829	1.423
sll0470-QGNIEIEDVVWDK	IV	0.921	0.95	0.961	1.22	2.681	0.522	0.904	1.055	0.526	1.558
sll0470-VLYVSYPENFDGTFDVDK	IV	0.894	0.876	0.887	1.185	1.866	0.566	1.048	1.241	0.605	1.382
sll0470-VYLGTWIVSINR	IV	1.173	0.907	1.492	1.509	2.181	0.727	1.097	1.081	0.571	1.379
sll0480-LLHTVNVVGTPGSGFGAAGEGYFR	IV	1.129	1.388	1.452	1.77	1.99	0.949	1.621	1.651	0.902	1.989
sll0520-VTEDPMVTPLR	IV	1.162	1.064	1.312	1.187	1.823	1.257	0.99	1.163	0.776	1.285
sll0521-TATALTLPERPR	IV	1.118	1.319	1.043	2.121	3.138	1.027	1.026	1.242	0.564	1.323
sll0529-RPTPSTITLFTAGALEQGR	IV	1.383	1.144	1.592	2.313	1.703	1.094	1.315	1.291	0.813	1.622
sll0529-SLEAMGINNVQELGDR	IV	0.935	1.091	1.441	1.632	1.489	1.062	1.127	0.988	0.944	1.312
sll0533-TVNIPGFR	IV	1.23	1.258	0.878	1.847	1.543	0.759	1.32	0.743	0.694	1.117
sll0534-EYGLIDQVISRPNLPDPTTPVTSLG	IV	1.504	1.723	1.715	1.983	1.997	1.75	1.469	1.435	1.022	2.094
sll0534-IMIHQPLGGAQGQAVEIEIQAR	IV	1.037	1.274	1.333	1.703	1.621	1.142	1.325	1.336	0.98	1.655
sll0542-ALEHGAPSVENVIVVQR	IV	1.246	0.977	1.291	1.714	1.32	0.924	1.013	1.282	0.776	1.56
sll0553-FLALLQ	IV	0.921	1.144	1.358	1.772	4.454	1.575	1.42	1.534	0.829	2.32
sll0553-SNFFAQLVSVPVLDR	IV	1.261	1.302	1.957	2.505	2.539	1.032	1.588	1.608	0.984	2.546
sll0553-VLAPDLLGWGR	IV	1.133	1.358	2.157	2.452	3.069	1.348	1.943	1.238	0.887	3.463
sll0576-ILSTGFTPDWSLGR	IV	0.849	1.083	1.695	1.362	3.078	0.596	1.241	1.801	0.521	1.515
sll0588-MGYAER	IV	0.684	0.794	0.869	1.223	1.967	0.389	1.322	0.855	0.397	1.475
sll0726-YNPPSGGPAEPEATQWIQNR	IV	0.923	0.963	1.361	2.082	1.664	1.081	1.122	1.26	1.077	1.357
sll0735-SWFDQDTFEMTHLADYLR	IV	1.024	1.862	1.453	2.333	3.354	0.931	2.19	1.566	0.999	2.02
sll0753-SPGLAVLMVGDNPASAVYVR	IV	1.057	1.271	1.405	2.049	2.93	1.433	1.134	1.401	0.995	2.698
sll0755-SVDETLR	IV	1.532	1.268	1.77	1.996	3.013	1.315	1.436	1.768	0.679	2.405
sll0781-ELWAFGENR	IV	1.132	1.69	2.216	1.853	2.63	1.252	1.107	1.153	0.763	4.528
sll0921-IALIEDEDLIR	IV	1.025	1.322	1.509	1.494	2.304	0.988	1.385	1.367	0.91	2.608
sll0936-GFIQLLETR	IV	1.275	1.128	1.488	2.221	1.933	1.425	1.602	1.64	1.067	2.231
sll0945-FEPCGLSQLMAMR	IV	1.161	0.943	1.187	2.216	3.05	1.69	0.766	1.873	1.117	1.634
sll0945-VYAGADVFLMPSR	IV	1.383	1.37	1.662	1.381	1.345	1.33	1.224	1.397	0.906	1.38
sll0982-QYVDQLLAQWR	IV	1.336	1.197	1.162	2.242	2.809	0.764	1.274	1.234	0.799	3.742
sll0982-TTATGSNNIIDFATAK	IV	1.35	1.032	1.197	1.576	2.614	1.032	1.214	1.108	0.783	3.236
sll0997-DLPEIVAQDSEK	IV	1.104	1.183	1.448	1.4	2.606	0.94	1.304	1.209	0.763	2.301
sll1021-ALAPQPGVLGESR	IV	1.529	1.208	1.503	3.578	2.175	0.489	0.632	0.562	0.536	3.134
sll1021-ILQEQAVEEER	IV	0.796	1.345	0.929	1.526	2.84	0.245	1.073	1.187	0.489	1.417
sll1021-QEAEVAEIQR	IV	1.602	1.067	1.23	1.614	2.277	1.109	1.367	1.108	0.841	2.032
sll1027-GQSLVVWAFNEGR	IV	1.259	1.663	1.318	1.482	2.094	1.074	1.28	1.982	0.766	1.865
sll1031-VLEQIIQRPGDNVVAGR	IV	1.264	1.358	1.838	2.774	2.639	1.552	2.307	1.331	0.691	1.087
sll1033-DTTMAIAHVGDSR	IV	0.867	1.739	1.522	2.922	4.887	1.075	2.199	2.176	0.865	3.415
sll1069-DFDATQFLDR	IV	1.291	1.128	2.266	2.495	4.35	1.228	1.221	1.496	1.007	3.278
sll1091-AIDAGDYNYAIAFQER	IV	1.645	1.957	1.036	0.727	0.231	1.878	2.681	1.742	1.526	0.66
sll1091-DDEYIGMCR	IV	1.1	1.218	0.59	0.291	0.331	1.439	1.907	1.396	1.943	1.281
sll1098-IAGSMAIR	IV	1.266	1.181	1.598	2.104	1.999	1.098	1.335	1.202	0.6	1.207
sll1099-NMITGAAQMDGAILVVSAADGPMPQTR	IV	1.1	1.228	1.298	2.076	1.527	0.93	1.148	1.296	0.971	1.746
sll1130-NAPWPLDTPIEDTR	IV	1.301	1.303	1.808	1.805	2.565	1.333	1.199	1.341	1.21	2.082
sll1130-SAGLFTPSVVR	IV	1.419	1.144	1.567	2.152	2.706	1.464	1.138	1.392	0.889	2.427
sll1180-VELFDLLGEQLQR	IV	1.242	1.27	1.209	0.896	0.917	1.143	1.074	1.235	1.415	1.072
sll1188-NVVTGIYFLMTK	IV	1.208	1.117	1.604	2.471	2.726	0.947	1.602	1.72	0.888	1.313
sll1212-LLEAIR	IV	0.947	1.038	1.528	1.679	1.92	1.039	1.256	1.667	0.959	1.588
sll1212-VVLLTGITGQDGSYLSELLLEK	IV	1.336	1.097	1.646	1.508	1.457	1.212	1.179	1.593	0.977	1.644
sll1261-IGVLVEVNCETDFVAR	IV	0.78	0.845	0.921	1.37	1.151	0.639	1.095	0.673	0.62	0.877
sll1262-ALENDGALAVYAPLEGGYEGR	IV	1.251	1.097	1.15	1.752	1.27	1.103	0.884	1.004	0.695	1.577
sll1262-VVLEMGGDR	IV	1.148	0.979	1.254	1.191	2.258	0.961	0.957	0.994	0.971	2.579
sll1298-YPGADHGFFCDQR	IV	1.267	0.714	1.178	2.118	3.364	1.081	1.278	1.341	1.138	1.286
sll1307-AAQSAIAACR	IV	1.074	1.073	1.159	1.636	1.462	0.874	1.343	1.19	0.619	1.413
sll1323-QSQAVIADAQAEAR	IV	1.13	0.941	1.271	1.518	1.826	1.183	1.313	0.835	0.842	0.92
sll1324-IVQEAGQR	IV	1.11	1.168	1.552	1.103	1.261	1.027	1.182	1.061	0.832	1.107
sll1326-LLESPAPGIIER	IV	1.187	1.223	1.647	1.541	1.461	1.506	1.39	1.355	1.094	1.765
sll1341-IGLQNYLQSQMS	IV	1.035	1.1	1.353	1.86	2.732	1.091	1.157	1.66	0.951	1.24
sll1341-ILFLEETPDLSQQDPIR	IV	1.255	1.275	1.617	1.887	1.951	1.058	1.187	1.333	0.874	1.711
sll1343-LQQENQDLQSR	IV	1.986	1.188	1.282	2.821	2.608	1.699	0.949	1.858	1.084	2.333
sll1356-QLEPFADLAGFR	IV	1.583	0.978	1.451	2.43	2.696	1.513	1.325	1.264	0.955	2.567
sll1356-VYPAADLSEQISTAGK	IV	1.256	1.264	1.025	2.603	2.563	1.422	1.308	1.589	0.433	1.223
sll1394-TAMVAPNEALPGR	IV	1.184	1.061	1.129	1.61	1.552	0.914	1.168	1.138	0.974	1.436
sll1479-FIQPQGELIWLLDQQAGENLRP	IV	1.223	1.412	1.724	2.635	2.373	0.888	1.098	1.302	0.955	2.255
sll1479-SVVFLVAGASK	IV	1.74	1.463	2.213	2.133	3.193	1.71	1.37	2.034	0.883	3.247
sll1483-ITAAQVQSGEVASLAGEALTFK	IV	1.044	1.147	1.342	6.602	2.823	0.316	0.809	0.656	0.834	1.25
sll1489-TPEQIEQIIQVLAVHNPVVLVTR	IV	1.121	1.461	1.669	1.672	2.68	1.72	1.172	1.3	0.896	2.196
sll1498-IIGIYGIDTR	IV	1.256	1.322	1.499	1.811	3.64	1.692	1.668	2.059	1.123	2.961
sll1502-GIDLSTILHQPEVGDDVGR	IV	1.078	1.022	0.863	4.823	2.045	0.841	1.45	1.085	0.439	1.074
sll1502-LVSEVGVGTIAAGVAK	IV	1.223	1.249	1.671	1.775	2.511	1.578	1.459	1.445	0.679	1.785
sll1533-INVLESLLGSAMVLR	IV	1.043	1.298	1.882	1.171	1.46	1.193	1.189	0.971	0.543	0.959
sll1536-IGLVDFDIVDTSNLQR	IV	1.321	1.319	1.33	1.873	1.424	1.306	1.281	1.263	1.106	1.794
sll1536-MLNPNLAEIELSQDDYQR	IV	1.154	1.402	1.388	1.919	1.931	1.112	1.487	1.154	0.918	1.721
sll1621-SNLGFGMR	IV	1.359	1.215	1.122	1.653	1.684	1.1	1.424	1.287	0.8	1.341
sll1626-NFQGV	IV	2.516	2	2.296	1.564	3.158	1.041	2	1.298	0.62	2.299
sll1628-ALTLEPTLPEAQER	IV	0.88	1.146	1.155	1.754	1.385	0.741	1.069	1.091	0.746	1.213
sll1628-LPQDAALATHFAGFLGIESTDPQVILR	IV	1.241	1.433	1.294	2.77	2.661	0.771	0.695	0.75	0.786	1.88
sll1641-TGWQVPLHIDAASGGFIAPFLDPDLR	IV	1.174	1.421	1.591	2.403	2.942	1.411	1.067	1.557	0.877	2.151
sll1654-LLEAAQAVFSQQGIATK	IV	1.427	1.616	1.424	2.347	2.221	1.37	2.102	1.399	0.903	1.237
sll1680-TNEVFEVTK	IV	1.01	1.083	1.196	1.861	1.843	0.73	1.481	1.516	0.909	1.568
sll1693-LLYEGSLVTAR	IV	1.095	1.379	1.64	3.565	12.475	1.538	1.851	1.216	1.003	6.964
sll1721-DVTILTYSR	IV	1.215	1.563	1.358	1.541	1.472	1.42	0.963	1.604	1.206	1.752
sll1734-DIQSDSYR	IV	0.71	0.568	1.162	0.642	0.923	0.347	0.482	0.688	0.487	0.643
sll1734-GNPPMLALYK	IV	0.98	0.89	0.671	0.792	1.546	0.64	0.684	1.163	0.472	1.042
sll1734-LEAGGSMLPDTPENLMQIIGIYK	IV	0.881	1.234	0.909	1.144	1.571	0.707	0.821	1.352	0.668	0.986
sll1734-LFPDLFLEQVR	IV	1.093	0.721	0.6	0.686	1.292	0.602	0.476	0.879	0.45	0.619
sll1735-FTQADLCR	IV	1.428	1.194	1.397	1.279	1.525	0.901	0.864	1.054	0.725	1.44
sll1735-LPPGTITTLVQNIPQLAR	IV	1.409	1.1	1.485	2.372	1.412	0.789	0.808	0.984	0.453	1.325
sll1742-IFPGYVLIR	IV	1.098	1.044	0.84	2.063	1.66	0.786	1.618	0.851	0.872	1.408
sll1747-TVSNIGEETTLAAK	IV	1.199	0.788	1.584	2.181	1.708	1.678	1.301	1.638	0.758	1.774
sll1762-QFFNYLVITHEQVMEPK	IV	1.142	0.967	1.474	2.123	2.172	1.029	1.474	1.326	0.454	1.362
sll1767-AVAVEA	IV	1.093	1.603	1.402	1.682	1.543	1.013	0.842	1.453	0.776	1.268
sll1769-FDAEQR	IV	0.992	1.003	1.408	1.913	2.672	0.691	1.292	1.133	0.754	1.821
sll1769-QFIAEVQSR	IV	1.016	1.253	1.339	1.96	2.428	0.772	1.513	1.194	0.653	1.634
sll1785-ITDLNNLPELTNAQR	IV	0.981	1.282	1.589	1.562	2.238	1.125	1.559	1.414	0.938	2.224
sll1787-ILPIEDMPYLPDGRPIDIALNPLGVPSR	IV	1.593	1.127	1.54	3.57	2.466	1.516	2.312	1.415	0.981	2.129
sll1787-LNEADTTR	IV	1.487	1.312	1.923	1.9	2.445	1.033	1.34	1.048	1.474	3.548
sll1789-IEELLEAR	IV	1.13	1.138	1.347	1.871	2.051	1.431	1.35	1.47	0.863	1.376
sll1789-VQNHSIVAELIDDR	IV	1.225	1.015	1.347	1.905	1.968	1.083	1.221	1.311	0.836	1.529
sll1808-LINLALPR	IV	1.258	2.035	1.945	1.921	2.938	1.948	1.939	1.15	1.176	1.931
sll1815-NVNQAIFLDELLVNIGHR	IV	0.893	1.027	1.459	1.883	2.138	0.841	1.537	1.253	0.582	1.491
sll1835-QNLGSVLSEQELAELGLTRPETSAQR	IV	1.164	1.193	1.829	1.866	1.796	1.022	1.683	1.194	0.84	1.403
sll1841-VDLATIAGTGPHGR	IV	1.035	0.866	1.788	1.347	3.034	0.898	2.025	2.124	0.875	2.039
sll1891-GGSCFTQANTNLR	IV	1.112	1.276	1.541	2.025	2.274	0.632	1.326	0.918	0.854	1.82
sll1910-EQTAEDAEK	IV	0.949	0.779	0.625	0.456	0.812	1.333	0.796	1.111	1.247	0.649
sll1932-DFAPEEISAMILR	IV	1.257	1.205	1.536	2.291	1.813	1.073	1.567	1.191	0.981	1.2
sll1932-IAGLEVLR	IV	1.231	1.245	1.46	2.16	1.395	1.056	1.614	1.378	0.914	1.6
sll1932-YDDYNYNAPSR	IV	0.958	1.113	1.465	1.372	4.601	0.839	1.451	1.903	0.895	1.421
sll1940-ITESGDYIVR	IV	1.216	1.099	1.607	1.253	2.186	0.718	1.046	1.309	0.489	1.844
sll1958-NQAEFVPLWEK	IV	1.288	0.975	1.587	2.514	2.135	1.92	1.37	1.661	0.824	2.326
sll5034-FNQEPELVGFWDR	IV	0.885	0.974	0.995	1.83	2.687	0.641	1.318	1.28	0.628	1.397
sll5034-TGLASSLEGR	IV	0.769	1.377	1.064	1.863	2.299	0.598	0.949	1.285	0.686	1.131
sll5059-TETSPTVDEQR	IV	1.249	1.454	1.49	1.616	2.778	1.051	1.214	1.356	0.804	2.309
sll5080-TEANPGGLPIEVFDGFR	IV	1.202	0.89	1.28	1.353	2.108	1.281	1.081	1.135	0.623	1.314
slr0009-GITMGFVDLMREDYVEEDR	IV	1.317	1.628	1.587	6.395	1.733	1.69	1.553	1.171	0.692	3.322
slr0013-NLAVPQPDGSVK	IV	1.267	0.835	1.524	2.447	1.757	0.82	1.028	0.927	0.858	1.874
slr0013-NQPAGQVEVVNVQELPR	IV	1.187	1.18	1.438	1.625	1.69	0.772	1.159	1.199	0.973	2.569
slr0038-LLPLALALYQLGQVEGAR	IV	1.153	1.211	1.553	2.228	2.312	1.235	1.316	1.354	0.992	1.454
slr0039-INAAVLLVGR	IV	1.296	1.18	2.132	1.722	2.488	1.454	0.835	1.375	1.212	2.263
slr0040-AAHTFPNVNQDFWIR	IV	0.948	1.039	1.193	0.758	2.304	0.809	0.801	0.93	0.896	2.058
slr0040-DGIGNVSYPYK	IV	1.04	0.844	1.488	1.081	1.618	0.73	0.681	1.132	0.259	1.419
slr0040-EAATEAGFTADIPSSTSR	IV	0.886	0.974	1.238	1.48	1.599	0.772	0.95	0.677	0.387	1.662
slr0040-GIMEAQQWIDDPK	IV	0.949	0.943	1.195	1.376	1.518	0.655	0.608	0.763	0.283	1.469
slr0040-GQYTMGDGQPAIDDFQK	IV	1.136	0.974	1.322	1.346	1.476	0.863	0.676	0.942	0.42	2.068
slr0040-GVNLDITK	IV	1.037	0.868	1.386	1.17	1.728	0.708	0.449	0.927	0.459	2.189
slr0040-LGYIPIVEAAPLIIAQEK	IV	0.89	0.811	1.562	1.269	2.097	0.487	0.452	0.867	0.243	1.422
slr0040-NYFNVPTTILESPFK	IV	0.941	0.71	2.294	1.45	2.502	0.797	0.851	0.971	0.392	1.362
slr0040-SHDLWFLTESIR	IV	0.875	0.904	1.577	1.704	2.601	1.026	0.681	0.807	0.508	1.411
slr0040-YGMTGVEVSK	IV	0.86	0.943	1.481	0.932	1.809	0.514	0.513	0.73	0.292	1.357
slr0042-AFAINPVLR	IV	1.1	0.864	1.54	1.636	1.639	0.663	0.832	1.219	0.473	2.364
slr0042-ATPYQIEAFYNYK	IV	1.229	0.94	1.517	1.721	1.439	1.058	0.72	1.575	0.453	2.504
slr0042-DVQPTDWAYEALK	IV	1.089	0.864	1.762	1.397	1.357	0.729	0.548	1.15	0.489	2.435
slr0042-EFEAELAALGAR	IV	0.985	0.88	1.482	1.646	1.821	0.927	0.911	0.948	0.655	1.944
slr0042-LLYVTPVADNFTVFVGPK	IV	1.058	1.357	1.798	1.691	1.493	0.984	0.739	1.024	0.533	1.728
slr0042-LNLTTSFTGK	IV	1.183	0.936	1.489	1.873	2.154	0.89	0.657	1.309	0.42	2.178
slr0049-TAALDAFQVSDTVK	IV	1.129	1.667	1.684	1.793	2.167	1.364	1.245	1.655	0.856	1.849
slr0063-IMADMDIAER	IV	1.839	1.268	1.499	1.593	2.586	0.764	1.349	1.073	0.906	4.09
slr0067-SLVELNMIR	IV	1.085	2.003	1.632	1.566	1.502	1.348	0.887	1.546	1.124	2.017
slr0162-VEAMSPEQAR	IV	1.364	1.382	2.164	1.997	2.31	1.04	1.899	1.139	1.45	2.53
slr0164-EYGLIDR	IV	1.202	1.278	1.659	1.764	1.689	1.586	1.254	1.415	0.967	2.302
slr0165-LPGSQYER	IV	1.319	1.223	1.434	1.515	2.922	1.211	1.195	1.22	0.67	1.996
slr0165-QQLNEIMAQR	IV	1.197	1.305	1.149	1.689	2.382	1.537	1.174	1.523	1.146	1.86
slr0242-STFLINPQGNIAHIWPNVR	IV	1.193	1.406	1.583	1.677	1.621	0.624	1.375	0.736	0.654	0.808
slr0244-LCELAEDYNADLMLLGSPDR	IV	1.11	1.184	1.456	1.691	1.468	1.307	1.208	1.138	1.056	1.282
slr0261-EEAINWGLSGPMLR	IV	1.17	1.317	1.282	1.563	2.045	1.142	1.011	1.261	0.673	1.901
slr0261-LITNNPIFR	IV	1.376	1.12	1.277	1.851	2.738	1.586	1.125	1.188	0.566	1.545
slr0261-SEWNDFQYQYIAK	IV	0.866	1.007	2.998	2.588	1.311	1.61	1.218	1.222	0.746	1.311
slr0261-TNIMYVPYVSR	IV	1.37	1.257	1.518	1.669	1.953	1.508	1.449	1.228	0.911	1.641
slr0261-VEGVGTVTR	IV	1.069	1.117	1.367	1.62	2.525	1.342	0.844	0.897	0.779	2.253
slr0335-IFTGGSPLSYLEKPVER	IV	1.287	1.931	2.89	3.449	3.989	2.142	2.715	1.534	1.192	1.582
slr0335-YLTPGGLQMR	IV	1.188	1.945	2.558	3.195	2.56	1.896	2.509	1.281	1.376	2.101
slr0335-YTTYAIVAGDPNIIVVNTR	IV	1.188	1.494	2.207	3.357	2.603	1.828	1.637	1.21	1.199	1.331
slr0431-VVLSSLNLTPQNIVR	IV	1.17	1.251	1.616	1.791	1.94	0.699	1.149	1.038	0.754	2.066
slr0447-LIDQDKVPVVFGCWTSASR	IV	2.329	3.104	2.955	4.914	7.934	2.708	3.456	1.711	0.619	6.662
slr0469-ATGSTGQALLELLEMR	IV	1.888	2.708	3.247	2.073	1.967	1.524	1.785	1.166	1.082	2.148
slr0469-LGMAGTIPGAR	IV	2.088	2.032	2.259	5.348	3.114	1.254	1.913	1.519	1.178	3.482
slr0550-EATGSLEQASLIR	IV	1.091	1.111	1.692	2.035	2.241	1.406	1.255	1.825	1.058	2.117
slr0580-EGGATFDQNR	IV	1.205	1.318	1.483	2.244	2.024	0.92	1.402	1.278	0.804	1.739
slr0583-MLYAGALALQK	IV	1.064	1.036	1.59	1.326	2.447	1.078	1.393	1.714	1.056	1.586
slr0597-SGIVELAQR	IV	1.079	1.393	1.564	1.735	1.911	1.128	1.271	1.625	1.056	1.919
slr0645-IDRDEELAISLIQVGR	IV	1.479	1.256	1.594	2.213	3.655	1.156	1.45	1.243	0.974	2.413
slr0665-EEGIYGIFAAAGAR	IV	1.202	1.171	1.675	2.189	3.084	1.185	1.541	1.113	1.145	1.996
slr0743-NNLPTTAVEEALR	IV	1.17	0.924	1.223	1.851	1.731	1.228	0.807	1.426	0.823	1.577
slr0743-SLVSLPGLPAMISEISK	IV	1.092	1.267	1.212	1.681	3.202	1.193	1.611	1.669	0.9	2.502
slr0752-LNQIGTLSETLETISLATR	IV	1.02	1.068	1.74	1.513	2.015	1.288	1.463	1.684	1.369	1.589
slr0783-TQAEAQAFLQGFKPLIEDAAESR	IV	1.437	1.383	1.626	2.486	2.479	1.78	1.652	1.723	1.106	1.848
slr0806-SEPEAIAVIR	IV	1.188	1.148	1.355	2.114	2.056	1.223	1.563	1.856	1.094	1.829
slr0835-TDEDVTLGVSPR	IV	1.261	1.277	1.803	1.729	1.997	1.042	1.05	1.081	0.863	2.132
[truncated: 1,842 more rows]
