# Supplementary material for: Protein Network Signatures Associated with Exogenous Biofuels Treatments in Cyanobacterium Synechocystis sp. PCC 6803
Source: Front Bioeng Biotechnol. 2014 Nov 3;2:48. doi: 10.3389/fbioe.2014.00048 (PMC4217553; doi:10.3389/fbioe.2014.00048)
Supplement: Supplementary file 3 [file Table_3.XLSX]

## Sheet: Additional file 3
Additional File 3: COG enrichment analysis of proteins associated with the stress conditions.
Pathway associated	Number of associated proteins in given COG	Number of all identified proteins in given COG	Ratio	p-value (over_represented)
Hub
[U] Intracellular trafficking, secretion, and vesicular transport	13	23	2.36201	0.000408013
[D] Cell cycle control, cell division, chromosome partitioning	6	11	2.27943	0.022225
[N] Cell motility	9	17	2.21238	0.0115259
[V] Defense mechanisms	4	11	1.51962	0.439912
[G] Carbohydrate transport and metabolism	20	57	1.4663	0.0807559
[O] Posttranslational modification, protein turnover, chaperones	17	56	1.26861	0.05005
[E] Amino acid transport and metabolism	27	90	1.25368	0.243398
[K] Transcription	7	24	1.21886	0.221251
[M] Cell wall/membrane/envelope biogenesis	12	43	1.16622	0.427884
[S] Function unknown	12	46	1.09016	0.0841566
[L] Replication, recombination and repair	3	13	0.964372	0.703815
[R] General function prediction only	13	58	0.936661	0.509262
[Q] Secondary metabolites biosynthesis, transport and catabolism	4	18	0.928655	0.440467
[I] Lipid transport and metabolism	4	21	0.79599	0.734253
[F] Nucleotide transport and metabolism	5	28	0.746241	0.785116
[C] Energy production and conversion	12	71	0.706301	0.890892
[T] Signal transduction mechanisms	7	49	0.596992	0.908199
[P] Inorganic ion transport and metabolism	4	33	0.506539	0.973075
[J] Translation, ribosomal structure and biogenesis	9	84	0.447744	0.989198
[H] Coenzyme transport and metabolism	2	41	0.203851	0.999886
Bottleneck
[G] Carbohydrate transport and metabolism	25	57	2.03652	0.000938467
[D] Cell cycle control, cell division, chromosome partitioning	4	11	1.68846	0.198142
[K] Transcription	8	24	1.54776	0.103383
[O] Posttranslational modification, protein turnover, chaperones	17	56	1.40957	0.0390596
[F] Nucleotide transport and metabolism	7	28	1.16082	0.386411
[N] Cell motility	4	17	1.09254	0.664248
[L] Replication, recombination and repair	3	13	1.07152	0.712758
[J] Translation, ribosomal structure and biogenesis	18	84	0.994987	0.281245
[E] Amino acid transport and metabolism	19	90	0.980247	0.864487
[M] Cell wall/membrane/envelope biogenesis	9	43	0.971848	0.767487
[H] Coenzyme transport and metabolism	8	41	0.906005	0.760783
[R] General function prediction only	11	58	0.880621	0.661373
[V] Defense mechanisms	2	11	0.844232	0.895294
[U] Intracellular trafficking, secretion, and vesicular transport	4	23	0.807526	0.789962
[S] Function unknown	8	46	0.807526	0.509953
[C] Energy production and conversion	12	71	0.784779	0.848639
[T] Signal transduction mechanisms	7	49	0.663325	0.903604
[P] Inorganic ion transport and metabolism	4	33	0.562821	0.963207
[I] Lipid transport and metabolism	1	21	0.221108	0.994157
[Q] Secondary metabolites biosynthesis, transport and catabolism	0	18	0	1
Biofuel module
[H] Coenzyme transport and metabolism	18	41	1.73426	0.0157487
[G] Carbohydrate transport and metabolism	21	57	1.45535	0.142196
[M] Cell wall/membrane/envelope biogenesis	14	43	1.28613	0.366995
[C] Energy production and conversion	23	71	1.27966	0.0761905
[F] Nucleotide transport and metabolism	8	28	1.12864	0.421407
[P] Inorganic ion transport and metabolism	9	33	1.07734	0.555265
[U] Intracellular trafficking, secretion, and vesicular transport	6	23	1.0305	0.591699
[E] Amino acid transport and metabolism	23	90	1.00951	0.844631
[K] Transcription	6	24	0.987562	0.53154
[I] Lipid transport and metabolism	5	21	0.940535	0.682986
[J] Translation, ribosomal structure and biogenesis	17	84	0.799455	0.678701
[S] Function unknown	9	46	0.772875	0.604174
[R] General function prediction only	11	58	0.749185	0.920766
[T] Signal transduction mechanisms	9	49	0.725556	0.86323
[D] Cell cycle control, cell division, chromosome partitioning	2	11	0.718227	0.837086
[V] Defense mechanisms	2	11	0.718227	0.921844
[O] Posttranslational modification, protein turnover, chaperones	10	56	0.705402	0.901277
[N] Cell motility	3	17	0.697103	0.900457
[Q] Secondary metabolites biosynthesis, transport and catabolism	3	18	0.658375	0.777701
[L] Replication, recombination and repair	2	13	0.607731	0.926025
