# Supplementary material for: Protein Network Signatures Associated with Exogenous Biofuels Treatments in Cyanobacterium Synechocystis sp. PCC 6803
Source: Front Bioeng Biotechnol. 2014 Nov 3;2:48. doi: 10.3389/fbioe.2014.00048 (PMC4217553; doi:10.3389/fbioe.2014.00048)
Supplement: Supplementary file 4 [file Table_4.XLSX]

## Sheet: Additional file 4
Additional File 4: KEGG enrichment analysis of proteins associated with the stress conditions.
Pathway associated	Number of associated proteins in given KEGG pathway	Number of all identified proteins in given KEGG pathway	Ratio	p-value (over_represented)
Common response
ko03020 RNA polymerase	4	5	2.95075	0.036043
ko00460 Cyanoamino acid metabolism	2	3	2.45896	0.142709
ko00520 Amino sugar and nucleotide sugar metabolism	6	10	2.21307	0.0275112
ko03018 RNA degradation	6	11	2.01188	0.0853571
ko00630 Glyoxylate and dicarboxylate metabolism	7	13	1.98608	0.0674457
ko00030 Pentose phosphate pathway	8	15	1.96717	0.0124259
ko00500 Starch and sucrose metabolism	6	12	1.84422	0.155012
ko00790 Folate biosynthesis	1	2	1.84422	0.251804
ko01040 Biosynthesis of unsaturated fatty acids	1	2	1.84422	0.251804
ko02020 Two-component system	9	19	1.74716	0.246074
ko00240 Pyrimidine metabolism	8	17	1.73574	0.0439336
ko00910 Nitrogen metabolism	7	15	1.72127	0.124738
ko02010 ABC transporters	4	9	1.63931	0.333395
ko00051 Fructose and mannose metabolism	3	7	1.58076	0.175042
ko00480 Glutathione metabolism	4	10	1.47538	0.194348
ko00250 Alanine, aspartate and glutamate metabolism	7	18	1.43439	0.263898
ko00196 Photosynthesis - antenna proteins	5	13	1.41863	0.0339866
ko00061 Fatty acid biosynthesis	3	8	1.38317	0.233274
ko00020 Citrate cycle (TCA cycle)	4	11	1.34125	0.347787
ko00330 Arginine and proline metabolism	8	22	1.34125	0.267517
ko00230 Purine metabolism	11	31	1.3088	0.112591
ko00010 Glycolysis / Gluconeogenesis	7	20	1.29095	0.238427
ko00640 Propanoate metabolism	2	6	1.22948	0.510091
ko04146 Peroxisome	1	3	1.22948	0.599646
ko04112 Cell cycle - Caulobacter	2	6	1.22948	0.728062
Biofuel specific response
ko00730 Thiamine metabolism	2	2	2.90119	0.185109
ko00196 Photosynthesis - antenna proteins	12	13	2.67802	2.13256e-07
ko00860 Porphyrin and chlorophyll metabolism	14	18	2.25648	0.000376303
ko00710 Carbon fixation in photosynthetic organisms	10	15	1.93412	0.0129251
ko00010 Glycolysis / Gluconeogenesis	13	20	1.88577	0.0149328
ko00260 Glycine, serine and threonine metabolism	7	11	1.84621	0.0992595
ko00900 Terpenoid backbone biosynthesis	3	5	1.74071	0.268502
ko00770 Pantothenate and CoA biosynthesis	4	7	1.65782	0.254478
ko00270 Cysteine and methionine metabolism	5	9	1.61177	0.271281
ko00630 Glyoxylate and dicarboxylate metabolism	7	13	1.56218	0.197712
ko00620 Pyruvate metabolism	8	15	1.5473	0.179114
ko00300 Lysine biosynthesis	6	12	1.45059	0.300411
ko00790 Folate biosynthesis	1	2	1.45059	0.397622
ko00540 Lipopolysaccharide biosynthesis	2	4	1.45059	0.442233
ko00670 One carbon pool by folate	2	4	1.45059	0.547898
ko00450 Selenocompound metabolism	2	4	1.45059	0.550087
ko00760 Nicotinate and nicotinamide metabolism	1	2	1.45059	0.672062
ko00640 Propanoate metabolism	3	6	1.45059	0.739108
ko00680 Methane metabolism	7	14	1.45059	0.302841
ko00195 Photosynthesis	16	34	1.36526	0.00472385
ko00020 Citrate cycle (TCA cycle)	5	11	1.31872	0.469758
ko00230 Purine metabolism	13	31	1.21663	0.265578
ko00290 Valine, leucine and isoleucine biosynthesis	4	10	1.16047	0.556496
ko00920 Sulfur metabolism	2	5	1.16047	0.557792
ko03020 RNA polymerase	2	5	1.16047	0.62535
